# Supplementary material for: Glioblastoma stem cells express non‐canonical proteins and exclusive mesenchymal‐like or non‐mesenchymal‐like protein signatures
Source: Mol Oncol. 2023 Jan 16;17(2):238–60. doi: 10.1002/1878-0261.13355 (PMC9892829; doi:10.1002/1878-0261.13355)
Supplement: Supplementary file 2 — Table S1. Labelling scheme for three TMT‐10 sets for experiments of proteomic profiling of BT GSCs, the T98G line, and the astrocyte line. Table S2. Labelling scheme for one TMT‐16 set for experiments of proteomic profiling of HGCC GSCs. Table S3. Labelling scheme for one TMT‐10 set for experiments of proteomic profiling of GBM tumor tissue. Table S4. Clinical data of patients that originated the 6 BT GSC panel (all untreated primary glioblastomas, WHO grade IV gliomas), and GSC classification. Table S5. Common GSC markers used for hierarchical clustering in Fig. S1A. Table S6. Correlation between mRNA and protein expression of genes in GSCs detected both with RNA‐sequencing and HiRIEF LC–MS/MS. Table S7. Correlation between mRNA and protein expression of genes in CPTAC GBM tissue detected both with RNA‐sequencing and LC–MS/MS. Table S8. Proteins included in the GSAPS signature, i.e., consistently differentially expressed in all the GSCs as compared separately to the astrocyte and T98G line. Table S9A. STRING analysis of protein–protein interactions of proteins included in GSAPS. Table S9B. STRING cluster analysis of GSAPS proteins based on k‐means, assigning 10 clusters. Table S10. Gene set enrichment analysis of the proteins included in the GSAPS signature, gene sets included in the MSigDb C2 databases – REACTOME and GCP. Table S11. Gene set enrichment analysis of the proteins included in the GSAPS signature, showing enriched gene sets included in the MSigDb H database (hallmark processes). Table S12. Gene set enrichment analysis of the proteins included in the GSAPS signature, gene sets included in the MSigDb C5, GO (Gene ontology) biological processes. Table S13. Proteins in GSAPS targetable by drugs, according to the DrugBank. Table S14. Proteins in GSAPS targetable by drugs that are ongoing clinical trials for GBM, according to the DrugBank. Table S15. Proteins included in the refined GSAPS signature – filtering out proteins that had a different direction of d [file MOL2-17-238-s002.xlsx]

## Sheet: Supplementary Tables READ ME
	This file contains the Supplementary Tables to manuscript:
	Babačić H. et al. (2022). Glioblastoma stem cells express non-canonical proteins and exclusive mesenchymal-like or non-mesenchymal-like protein signatures
	Table S1.	Labelling scheme for three TMT-10 sets for experiments of proteomic profiling of BT GSCs, the T98G line, and the astrocyte line
	Table S2.	Labelling scheme for one TMT-16 set for experiments of proteomic profiling of HGCC GSCs
	Table S3.	Labelling scheme for one TMT-10 set for experiments of proteomic profiling of GBM tumour tissue
	Table S4.	Clinical data of patients that originated the 6 BT GSC panel (all untreated primary glioblastomas, WHO grade IV gliomas), and GSC classification
	Table S5.	Common GSC markers used for hierarchical clustering in Fig. S1A.
	Table S6.	Correlation between mRNA and protein expression of genes in GSCs detected both with RNA-sequencing and HiRIEF LC-MS/MS
		Spearman correlation coefficient was used to estimate the correlation. The p values were obtained with a two-sided t test and corrected for multiple testing with the FDR.
	Table S7.	Correlation between mRNA and protein expression of genes in CPTAC GBM tissue detected both with RNA-sequencing and LC-MS/MS
		Spearman correlation coefficient was used to estimate the correlation. The p values were obtained with a two-sided t test and corrected for multiple testing with the FDR.
	Table S8.	Proteins included in the GSAPS signature, i.e. consistently differentially expressed in all the GSCs as compared separately to the astrocyte and T98G line.
		The comparison was performed for each GSC (n=3) to each of the controls - astrocyte (n=3) and T98G (n=3) line, separately.
		The comparison was performed with a two-sided t test and the p values were corrected for multiple testing with the FDR.
	Table S9A.	STRING analysis of protein-protein interactions of proteins included in GSAPS.
	Table S9B.	STRING cluster analysis of GSAPS proteins based on k-means, assigning 10 clusters.
	Table S10.	Gene set enrichment analysis of the proteins included in the GSAPS signature, gene sets included in the MSigDb C2 databases - REACTOME and GCP.
		The ranking of the proteins is based on average log2-FC in the per-cell comparison of GSC to non-stem brain cells.
	Table S11.	Gene set enrichment analysis of the proteins included in the GSAPS signature, gene sets included in the MSigDb H database (hallmark processes).
		The ranking of the proteins is based on average log2-FC in the per-cell comparison of GSC to non-stem brain cells.
	Table S12.	Gene set enrichment analysis of the proteins included in the GSAPS signature, gene sets included in the MSigDb C5, GO (Gene ontology) biological processes.
		The ranking of the proteins is based on average log2-FC in the per-cell comparison of GSC to non-stem brain cells.
	Table S13.	Proteins in GSAPS targetable by drugs, according to the DrugBank
	Table S14.	Proteins in GSAPS targetable by drugs that are ongoing clinical trials for GBM, according to the DrugBank.
	Table S15.	Proteins included in the refined GSAPS signature - filtering out proteins that had a different direction of deregulation in the HGCC GSCs based on log2-fold change, compared to the log2-fold change in the BT GSCs.
	Table S16.	CPTAC data used for survival analyses. Age, sex, BMI, tumour size, and Wang and multiomic subtypes (as classified by the CPTAC consortium) are included.
		The GPC-like and GM-like score refer to the refined protein sets of GSAPS.
		Overall survival was calculated from date of initial diagnosis to date of death or date of last visit.
		Where the number of days was disagreeing, we used the higher value as the value for overall survival.
		The log2-sum scores for the refined protein sets were calculated as follows: raw (non-log2-transformed) relative protein expression values were summarised and then log2-transformed.
		The log2 GPC/GM and ratios were calculated as follows: the ratio between non-log2-transformed refined GPC-like sum score and non-log2-transformed refined GM-like sum score was calculated and then log2-transformed
	Table S17.	Non-canonical peptides discovered with a proteogenomic analysis of the BT GSCs, with annotation which match to non-canonical proteins reported in Chen et al. (2020)
	Table S18.	Differentially-expressed novel peptides between the GSCs (n=18) compared to controls - T98G and astrocyte line (n=6).
		The comparison included on novel peptides that had at least two peptide spectral matches (PSM >=2).
		The comparison was performed with a t test and the p values were corrected for multiple testing with the FDR.

## Sheet: Table S1
TMT-label	Set 1	Set 2	Set 3
126	I.S. A	I.S. A	I.S. A
127N	T98GA	BT373A	BT379C
127C	BT517B	BT417B	BT462C
128N	BT379A	T98GC	BT417C
128C	BT462A	BT273B	BT517A
129N	BT462B	BT517C	BT379B
129C	BT373B	astrocyteA	BT273A
130N	BT273C	BT417A	astrocyteC
130C	astrocyteB	BT373C	T98GB
131	I.S. B	I.S. B	I.S. B
	I.S. = internal standard

## Sheet: Table S2
TMT_label	cell_line	lab_id
126	U3468	HB001
127N	U3440	HB002
127C	U3452	HB003_1
128N	U3452	HB003_2
128C	U3308	HB005
129N	U3230	HB006
129C	U3123	HB007
130N	U3071	HB008_1
130C	U3071	HB008_2
131N	U3137	HB009
131C	U3263	HB010
132N	U3053	HB011_1
132C	U3053	HB011_2
133N	U3461	HB012
133C	no_sample	no_sample
134N	no_sample	no_sample

## Sheet: Table S3
TMT_label	lab_id
126	GCH_002
127N	GCH_003
127C	GCH_004
128N	GCH_007
128C	GCH_009
129N	GCH_010
129C	GCH_012
130N	GCH_014
130C	GCH_015
131	GCH_016

## Sheet: Table S4
GSC ID	gender	age	location	PFS (months)	OS (months)	Wang Q. subtype 1	Wang Z. subtype 2
BT273	M	57	F-T-P right	n.a.	1	PN	non I-II
BT373	M	62	F right	9	22	PN	II
BT379	M	72	F-P right	n.a.	3	CL	non I-II
BT417	M	50	F left	n.a.	24	CL	I
BT462	M	70	F right	4	6.5	PN	I
BT517	M	47	F left	7	13	CL	non I-II
PFS, progression Free Survival; OS, overall survival; F, frontal; P, parietal; T, temporal;
n.a., not available.
1 Based on Wang Q. et al., 2017; CL, classical; MES, mesenchymal; PN, proneural;
2 Based on Wang Z. et al., 2020; I, Type I; II, Type II; non I-II, non-Type I&II.

## Sheet: Table S5
Number	Gene name
1	SOX2
2	SOX9
3	NANOG
4	OLIG2
5	MYC
6	MSI1
7	MSI2
8	BMI1
9	NES
10	ID1
11	PROM1
12	CD15
13	CD44
14	L1CAM
15	A2B5
16	EGFR
17	IDH1
18	PDGFRA
19	HDM2
20	PIK3CA
21	TERT
22	PIK3KR1
23	TP53
24	PTEN
25	CDKN2A
26	NF1
27	ATRX
28	RB1
29	STAT3
30	FOXM1
31	FOXG1
32	GLI1
33	ASCL1
34	ZFX
35	ZFHX4
36	POU3F2
37	SALL2
38	MLL1
39	HOXA10
40	EZH2
41	NOTCH1
42	BMP2
43	BMP4
44	BMP6
45	BMPR2
46	NFKB1
47	TNFAIP3
48	SEMA3C
49	PLXNA2
50	PLXND1
51	EFNA1
52	EPHA2
53	EPHA3
54	PLAGL2
55	DKK1
56	PDGFRB
57	IL6
58	MET
59	TGFB1
60	TGFBR2
61	TGFBR1
62	TGFBI
63	SOX4

## Sheet: Table S6
Gene ID	Gene name	Spearman's r	p value	Z value	t value	N obs	Correlation category	FDR q value
ENSG00000132561	MATN2	0.975232	6.58874e-12	8.75779	17.6366	18	Positive	5.59282e-08
ENSG00000213420	GPC2	0.973168	1.24188e-11	8.59562	16.9177	18	Positive	5.59282e-08
ENSG00000113361	CDH6	0.96904	3.85141e-11	8.30523	15.6991	18	Positive	8.6724e-08
ENSG00000175354	PTPN2	0.96904	3.85141e-11	8.30523	15.6991	18	Positive	8.6724e-08
ENSG00000197122	SRC	0.966976	6.41244e-11	8.17405	15.1762	18	Positive	9.3198e-08
ENSG00000135916	ITM2C	0.964912	1.03473e-10	8.0507	14.6994	18	Positive	9.3198e-08
ENSG00000115129	TP53I3	0.964912	1.03473e-10	8.0507	14.6994	18	Positive	9.3198e-08
ENSG00000110047	EHD1	0.964912	1.03473e-10	8.0507	14.6994	18	Positive	9.3198e-08
ENSG00000153982	GDPD1	0.964912	1.03473e-10	8.0507	14.6994	18	Positive	9.3198e-08
ENSG00000049130	KITLG	0.964912	1.03473e-10	8.0507	14.6994	18	Positive	9.3198e-08
ENSG00000152492	CCDC50	0.962848	1.62399e-10	7.93428	14.2622	18	Positive	1.32976e-07
ENSG00000152503	TRIM36	0.960784	2.48657e-10	7.82405	13.8593	18	Positive	1.4931e-07
ENSG00000114353	GNAI2	0.960784	2.48657e-10	7.82405	13.8593	18	Positive	1.4931e-07
ENSG00000117519	CNN3	0.960784	2.48657e-10	7.82405	13.8593	18	Positive	1.4931e-07
ENSG00000128829	EIF2AK4	0.960784	2.48657e-10	7.82405	13.8593	18	Positive	1.4931e-07
ENSG00000174705	SH3PXD2B	0.95872	3.72371e-10	7.71935	13.4864	18	Positive	1.97291e-07
ENSG00000105357	MYH14	0.95872	3.72371e-10	7.71935	13.4864	18	Positive	1.97291e-07
ENSG00000107929	LARP4B	0.956656	5.46578e-10	7.61966	13.14	18	Positive	2.46151e-07
ENSG00000178538	CA8	0.956656	5.46578e-10	7.61966	13.14	18	Positive	2.46151e-07
ENSG00000110492	MDK	0.956656	5.46578e-10	7.61966	13.14	18	Positive	2.46151e-07
ENSG00000154678	PDE1C	0.954592	7.87842e-10	7.52451	12.817	18	Positive	3.37909e-07
ENSG00000126790	L3HYPDH	0.952528	1.11696e-09	7.4335	12.5148	18	Positive	3.8694e-07
ENSG00000136717	BIN1	0.952528	1.11696e-09	7.4335	12.5148	18	Positive	3.8694e-07
ENSG00000143727	ACP1	0.952528	1.11696e-09	7.4335	12.5148	18	Positive	3.8694e-07
ENSG00000154655	L3MBTL4	0.952528	1.11696e-09	7.4335	12.5148	18	Positive	3.8694e-07
ENSG00000111052	LIN7A	0.952528	1.11696e-09	7.4335	12.5148	18	Positive	3.8694e-07
ENSG00000064225	ST3GAL6	0.950464	1.55977e-09	7.34626	12.2312	18	Positive	5.01956e-07
ENSG00000120159	CAAP1	0.950364	1.58474e-09	7.34211	12.2178	18	Positive	5.01956e-07
ENSG00000116288	PARK7	0.95024	1.61616e-09	7.33697	12.2013	18	Positive	5.01956e-07
ENSG00000175040	CHST2	0.9484	2.14804e-09	7.2625	11.9644	18	Positive	6.44912e-07
ENSG00000124575	H1-3	0.946336	2.92051e-09	7.18194	11.7127	18	Positive	7.51571e-07
ENSG00000267534	S1PR2	0.946336	2.92051e-09	7.18194	11.7127	18	Positive	7.51571e-07
ENSG00000163297	ANTXR2	0.946336	2.92051e-09	7.18194	11.7127	18	Positive	7.51571e-07
ENSG00000124299	PEPD	0.946336	2.92051e-09	7.18194	11.7127	18	Positive	7.51571e-07
ENSG00000165434	PGM2L1	0.946336	2.92051e-09	7.18194	11.7127	18	Positive	7.51571e-07
ENSG00000155660	PDIA4	0.944272	3.924e-09	7.10434	11.4748	18	Positive	9.30091e-07
ENSG00000117114	ADGRL2	0.944272	3.924e-09	7.10434	11.4748	18	Positive	9.30091e-07
ENSG00000151474	FRMD4A	0.944272	3.924e-09	7.10434	11.4748	18	Positive	9.30091e-07
ENSG00000116641	DOCK7	0.942208	5.21468e-09	7.02948	11.2493	18	Positive	1.17422e-06
ENSG00000180628	PCGF5	0.942208	5.21468e-09	7.02948	11.2493	18	Positive	1.17422e-06
ENSG00000087842	PIR	0.940144	6.85946e-09	6.95717	11.0353	18	Positive	1.4598e-06
ENSG00000139970	RTN1	0.940144	6.85946e-09	6.95717	11.0353	18	Positive	1.4598e-06
ENSG00000137055	PLAA	0.940023	6.9692e-09	6.95298	11.023	18	Positive	1.4598e-06
ENSG00000182771	GRID1	0.93808	8.93749e-09	6.88724	10.8318	18	Positive	1.71277e-06
ENSG00000185404	SP140L	0.93808	8.93749e-09	6.88724	10.8318	18	Positive	1.71277e-06
ENSG00000112297	CRYBG1	0.93808	8.93749e-09	6.88724	10.8318	18	Positive	1.71277e-06
ENSG00000176894	PXMP2	0.93808	8.93749e-09	6.88724	10.8318	18	Positive	1.71277e-06
ENSG00000137642	SORL1	0.936017	1.15419e-08	6.81953	10.6379	18	Positive	2.07916e-06
ENSG00000187091	PLCD1	0.936017	1.15419e-08	6.81953	10.6379	18	Positive	2.07916e-06
ENSG00000127527	EPS15L1	0.936017	1.15419e-08	6.81953	10.6379	18	Positive	2.07916e-06
ENSG00000115507	OTX1	0.933953	1.47815e-08	6.75389	10.4528	18	Positive	2.33215e-06
ENSG00000093010	COMT	0.933953	1.47815e-08	6.75389	10.4528	18	Positive	2.33215e-06
ENSG00000108828	VAT1	0.933953	1.47815e-08	6.75389	10.4528	18	Positive	2.33215e-06
ENSG00000166582	CENPV	0.933953	1.47815e-08	6.75389	10.4528	18	Positive	2.33215e-06
ENSG00000102996	MMP15	0.933953	1.47815e-08	6.75389	10.4528	18	Positive	2.33215e-06
ENSG00000101210	EEF1A2	0.933953	1.47815e-08	6.75389	10.4528	18	Positive	2.33215e-06
ENSG00000139117	CPNE8	0.933953	1.47815e-08	6.75389	10.4528	18	Positive	2.33215e-06
ENSG00000165118	C9orf64	0.933818	1.50177e-08	6.74968	10.4411	18	Positive	2.33215e-06
ENSG00000065833	ME1	0.931917	1.87217e-08	6.69108	10.2784	18	Positive	2.7734e-06
ENSG00000157654	PALM2AKAP2	0.931889	1.87829e-08	6.69022	10.276	18	Positive	2.7734e-06
ENSG00000141198	TOM1L1	0.931889	1.87829e-08	6.69022	10.276	18	Positive	2.7734e-06
ENSG00000198892	SHISA4	0.929825	2.36926e-08	6.62837	10.1067	18	Positive	3.28306e-06
ENSG00000090097	PCBP4	0.929825	2.36926e-08	6.62837	10.1067	18	Positive	3.28306e-06
ENSG00000152894	PTPRK	0.929825	2.36926e-08	6.62837	10.1067	18	Positive	3.28306e-06
ENSG00000275700	AATF	0.929825	2.36926e-08	6.62837	10.1067	18	Positive	3.28306e-06
ENSG00000072786	STK10	0.927761	2.96792e-08	6.56826	9.94448	18	Positive	3.87421e-06
ENSG00000132334	PTPRE	0.927761	2.96792e-08	6.56826	9.94448	18	Positive	3.87421e-06
ENSG00000198901	PRC1	0.927761	2.96792e-08	6.56826	9.94448	18	Positive	3.87421e-06
ENSG00000175054	ATR	0.927761	2.96792e-08	6.56826	9.94448	18	Positive	3.87421e-06
ENSG00000170854	RIOX2	0.925697	3.69363e-08	6.50977	9.78882	18	Positive	4.62063e-06
ENSG00000124785	NRN1	0.925697	3.69363e-08	6.50977	9.78882	18	Positive	4.62063e-06
ENSG00000130766	SESN2	0.925697	3.69363e-08	6.50977	9.78882	18	Positive	4.62063e-06
ENSG00000198692	EIF1AY	0.924972	3.98251e-08	6.48961	9.73565	18	Positive	4.91376e-06
ENSG00000060718	COL11A1	0.923633	4.56846e-08	6.45283	9.63927	18	Positive	5.14351e-06
ENSG00000136111	TBC1D4	0.923633	4.56846e-08	6.45283	9.63927	18	Positive	5.14351e-06
ENSG00000102230	PCYT1B	0.923633	4.56846e-08	6.45283	9.63927	18	Positive	5.14351e-06
ENSG00000145934	TENM2	0.923633	4.56846e-08	6.45283	9.63927	18	Positive	5.14351e-06
ENSG00000107862	GBF1	0.923633	4.56846e-08	6.45283	9.63927	18	Positive	5.14351e-06
ENSG00000244509	APOBEC3C	0.923633	4.56846e-08	6.45283	9.63927	18	Positive	5.14351e-06
ENSG00000169813	HNRNPF	0.923633	4.56846e-08	6.45283	9.63927	18	Positive	5.14351e-06
ENSG00000153132	CLGN	0.923477	4.64131e-08	6.44859	9.62821	18	Positive	5.16102e-06
ENSG00000049245	VAMP3	0.922886	4.92618e-08	6.43261	9.58663	18	Positive	5.41099e-06
ENSG00000144712	CAND2	0.921569	5.61752e-08	6.39735	9.49543	18	Positive	5.81575e-06
ENSG00000163565	IFI16	0.921569	5.61752e-08	6.39735	9.49543	18	Positive	5.81575e-06
ENSG00000105402	NAPA	0.921569	5.61752e-08	6.39735	9.49543	18	Positive	5.81575e-06
ENSG00000121769	FABP3	0.921569	5.61752e-08	6.39735	9.49543	18	Positive	5.81575e-06
ENSG00000099256	PRTFDC1	0.921569	5.61752e-08	6.39735	9.49543	18	Positive	5.81575e-06
ENSG00000111058	ACSS3	0.919505	6.86926e-08	6.34325	9.35694	18	Positive	6.3785e-06
ENSG00000278540	ACACA	0.919505	6.86926e-08	6.34325	9.35694	18	Positive	6.3785e-06
ENSG00000131773	KHDRBS3	0.919505	6.86926e-08	6.34325	9.35694	18	Positive	6.3785e-06
ENSG00000134574	DDB2	0.919505	6.86926e-08	6.34325	9.35694	18	Positive	6.3785e-06
ENSG00000128203	ASPHD2	0.919505	6.86926e-08	6.34325	9.35694	18	Positive	6.3785e-06
ENSG00000152749	GPR180	0.919505	6.86926e-08	6.34325	9.35694	18	Positive	6.3785e-06
ENSG00000141934	PLPP2	0.919505	6.86926e-08	6.34325	9.35694	18	Positive	6.3785e-06
ENSG00000112249	ASCC3	0.919505	6.86926e-08	6.34325	9.35694	18	Positive	6.3785e-06
ENSG00000103647	CORO2B	0.919505	6.86926e-08	6.34325	9.35694	18	Positive	6.3785e-06
ENSG00000153574	RPIA	0.919505	6.86926e-08	6.34325	9.35694	18	Positive	6.3785e-06
ENSG00000103066	PLA2G15	0.917441	8.3558e-08	6.29046	9.22346	18	Positive	7.10007e-06
ENSG00000166813	KIF7	0.917441	8.3558e-08	6.29046	9.22346	18	Positive	7.10007e-06
ENSG00000135404	CD63	0.917441	8.3558e-08	6.29046	9.22346	18	Positive	7.10007e-06
ENSG00000128294	TPST2	0.917441	8.3558e-08	6.29046	9.22346	18	Positive	7.10007e-06
ENSG00000101577	LPIN2	0.917441	8.3558e-08	6.29046	9.22346	18	Positive	7.10007e-06
ENSG00000159579	RSPRY1	0.917441	8.3558e-08	6.29046	9.22346	18	Positive	7.10007e-06
ENSG00000132688	NES	0.917441	8.3558e-08	6.29046	9.22346	18	Positive	7.10007e-06
ENSG00000187546	AGMO	0.917441	8.3558e-08	6.29046	9.22346	18	Positive	7.10007e-06
ENSG00000106348	IMPDH1	0.917441	8.3558e-08	6.29046	9.22346	18	Positive	7.10007e-06
ENSG00000119326	CTNNAL1	0.915377	1.01133e-07	6.23892	9.09469	18	Positive	7.34599e-06
ENSG00000137463	MGARP	0.915377	1.01133e-07	6.23892	9.09469	18	Positive	7.34599e-06
ENSG00000167315	ACAA2	0.915377	1.01133e-07	6.23892	9.09469	18	Positive	7.34599e-06
ENSG00000164978	NUDT2	0.915377	1.01133e-07	6.23892	9.09469	18	Positive	7.34599e-06
ENSG00000149218	ENDOD1	0.915377	1.01133e-07	6.23892	9.09469	18	Positive	7.34599e-06
ENSG00000143153	ATP1B1	0.915377	1.01133e-07	6.23892	9.09469	18	Positive	7.34599e-06
ENSG00000146555	SDK1	0.915377	1.01133e-07	6.23892	9.09469	18	Positive	7.34599e-06
ENSG00000184524	CEND1	0.915377	1.01133e-07	6.23892	9.09469	18	Positive	7.34599e-06
ENSG00000163703	CRELD1	0.915377	1.01133e-07	6.23892	9.09469	18	Positive	7.34599e-06
ENSG00000173898	SPTBN2	0.915377	1.01133e-07	6.23892	9.09469	18	Positive	7.34599e-06
ENSG00000156535	CD109	0.915377	1.01133e-07	6.23892	9.09469	18	Positive	7.34599e-06
ENSG00000124570	SERPINB6	0.915377	1.01133e-07	6.23892	9.09469	18	Positive	7.34599e-06
ENSG00000184226	PCDH9	0.915377	1.01133e-07	6.23892	9.09469	18	Positive	7.34599e-06
ENSG00000003989	SLC7A2	0.915377	1.01133e-07	6.23892	9.09469	18	Positive	7.34599e-06
ENSG00000138621	PPCDC	0.915377	1.01133e-07	6.23892	9.09469	18	Positive	7.34599e-06
ENSG00000183527	PSMG1	0.915377	1.01133e-07	6.23892	9.09469	18	Positive	7.34599e-06
ENSG00000177000	MTHFR	0.915377	1.01133e-07	6.23892	9.09469	18	Positive	7.34599e-06
ENSG00000128694	OSGEPL1	0.915377	1.01133e-07	6.23892	9.09469	18	Positive	7.34599e-06
ENSG00000171843	MLLT3	0.915204	1.02742e-07	6.23465	9.08409	18	Positive	7.40317e-06
ENSG00000107438	PDLIM1	0.914817	1.06418e-07	6.22515	9.06053	18	Positive	7.60723e-06
ENSG00000025772	TOMM34	0.913313	1.21822e-07	6.18857	8.97034	18	Positive	8.00912e-06
ENSG00000102893	PHKB	0.913313	1.21822e-07	6.18857	8.97034	18	Positive	8.00912e-06
ENSG00000084072	PPIE	0.913313	1.21822e-07	6.18857	8.97034	18	Positive	8.00912e-06
ENSG00000089248	ERP29	0.913313	1.21822e-07	6.18857	8.97034	18	Positive	8.00912e-06
ENSG00000132205	EMILIN2	0.913313	1.21822e-07	6.18857	8.97034	18	Positive	8.00912e-06
ENSG00000119041	GTF3C3	0.913313	1.21822e-07	6.18857	8.97034	18	Positive	8.00912e-06
ENSG00000163900	TMEM41A	0.913313	1.21822e-07	6.18857	8.97034	18	Positive	8.00912e-06
ENSG00000124126	PREX1	0.913313	1.21822e-07	6.18857	8.97034	18	Positive	8.00912e-06
ENSG00000120756	PLS1	0.913313	1.21822e-07	6.18857	8.97034	18	Positive	8.00912e-06
ENSG00000135424	ITGA7	0.913313	1.21822e-07	6.18857	8.97034	18	Positive	8.00912e-06
ENSG00000159399	HK2	0.913313	1.21822e-07	6.18857	8.97034	18	Positive	8.00912e-06
ENSG00000150625	GPM6A	0.911249	1.46078e-07	6.13935	8.85016	18	Positive	8.83039e-06
ENSG00000102580	DNAJC3	0.911249	1.46078e-07	6.13935	8.85016	18	Positive	8.83039e-06
ENSG00000059588	TARBP1	0.911249	1.46078e-07	6.13935	8.85016	18	Positive	8.83039e-06
ENSG00000152413	HOMER1	0.911249	1.46078e-07	6.13935	8.85016	18	Positive	8.83039e-06
ENSG00000151689	INPP1	0.911249	1.46078e-07	6.13935	8.85016	18	Positive	8.83039e-06
ENSG00000172667	ZMAT3	0.911249	1.46078e-07	6.13935	8.85016	18	Positive	8.83039e-06
ENSG00000164237	CMBL	0.911249	1.46078e-07	6.13935	8.85016	18	Positive	8.83039e-06
ENSG00000100242	SUN2	0.911249	1.46078e-07	6.13935	8.85016	18	Positive	8.83039e-06
ENSG00000162437	RAVER2	0.911249	1.46078e-07	6.13935	8.85016	18	Positive	8.83039e-06
ENSG00000175970	UNC119B	0.911249	1.46078e-07	6.13935	8.85016	18	Positive	8.83039e-06
ENSG00000106853	PTGR1	0.911249	1.46078e-07	6.13935	8.85016	18	Positive	8.83039e-06
ENSG00000130202	NECTIN2	0.911249	1.46078e-07	6.13935	8.85016	18	Positive	8.83039e-06
ENSG00000163577	EIF5A2	0.911067	1.484e-07	6.13507	8.83977	18	Positive	8.91092e-06
ENSG00000203880	PCMTD2	0.909185	1.74407e-07	6.09121	8.73391	18	Positive	9.94232e-06
ENSG00000158234	FAIM	0.909185	1.74407e-07	6.09121	8.73391	18	Positive	9.94232e-06
ENSG00000168389	MFSD2A	0.909185	1.74407e-07	6.09121	8.73391	18	Positive	9.94232e-06
ENSG00000116791	CRYZ	0.909185	1.74407e-07	6.09121	8.73391	18	Positive	9.94232e-06
ENSG00000183098	GPC6	0.909185	1.74407e-07	6.09121	8.73391	18	Positive	9.94232e-06
ENSG00000134243	SORT1	0.909185	1.74407e-07	6.09121	8.73391	18	Positive	9.94232e-06
ENSG00000041353	RAB27B	0.909185	1.74407e-07	6.09121	8.73391	18	Positive	9.94232e-06
ENSG00000108094	CUL2	0.909185	1.74407e-07	6.09121	8.73391	18	Positive	9.94232e-06
ENSG00000167306	MYO5B	0.907121	2.0737e-07	6.0441	8.62138	18	Positive	1.16736e-05
ENSG00000112208	BAG2	0.907121	2.0737e-07	6.0441	8.62138	18	Positive	1.16736e-05
ENSG00000164687	FABP5	0.905524	2.36439e-07	6.00834	8.53675	18	Positive	1.32274e-05
ENSG00000106078	COBL	0.905057	2.45589e-07	5.99798	8.51236	18	Positive	1.34062e-05
ENSG00000120889	TNFRSF10B	0.905057	2.45589e-07	5.99798	8.51236	18	Positive	1.34062e-05
ENSG00000166831	RBPMS2	0.905057	2.45589e-07	5.99798	8.51236	18	Positive	1.34062e-05
ENSG00000205808	PLPP6	0.905057	2.45589e-07	5.99798	8.51236	18	Positive	1.34062e-05
ENSG00000104067	TJP1	0.902993	2.89752e-07	5.9528	8.40666	18	Positive	1.47446e-05
ENSG00000137575	SDCBP	0.902993	2.89752e-07	5.9528	8.40666	18	Positive	1.47446e-05
ENSG00000084710	EFR3B	0.902993	2.89752e-07	5.9528	8.40666	18	Positive	1.47446e-05
ENSG00000173614	NMNAT1	0.902993	2.89752e-07	5.9528	8.40666	18	Positive	1.47446e-05
ENSG00000106392	C1GALT1	0.902993	2.89752e-07	5.9528	8.40666	18	Positive	1.47446e-05
ENSG00000163346	PBXIP1	0.902993	2.89752e-07	5.9528	8.40666	18	Positive	1.47446e-05
ENSG00000149948	HMGA2	0.902993	2.89752e-07	5.9528	8.40666	18	Positive	1.47446e-05
ENSG00000128335	APOL2	0.902993	2.89752e-07	5.9528	8.40666	18	Positive	1.47446e-05
ENSG00000103550	KNOP1	0.902993	2.89752e-07	5.9528	8.40666	18	Positive	1.47446e-05
ENSG00000172175	MALT1	0.902993	2.89752e-07	5.9528	8.40666	18	Positive	1.47446e-05
ENSG00000109472	CPE	0.902993	2.89752e-07	5.9528	8.40666	18	Positive	1.47446e-05
ENSG00000123136	DDX39A	0.902993	2.89752e-07	5.9528	8.40666	18	Positive	1.47446e-05
ENSG00000089154	GCN1	0.900929	3.40618e-07	5.90852	8.30412	18	Positive	1.66736e-05
ENSG00000137962	ARHGAP29	0.900929	3.40618e-07	5.90852	8.30412	18	Positive	1.66736e-05
ENSG00000163947	ARHGEF3	0.900929	3.40618e-07	5.90852	8.30412	18	Positive	1.66736e-05
ENSG00000116685	KIAA2013	0.900929	3.40618e-07	5.90852	8.30412	18	Positive	1.66736e-05
ENSG00000175183	CSRP2	0.900929	3.40618e-07	5.90852	8.30412	18	Positive	1.66736e-05
ENSG00000135046	ANXA1	0.900929	3.40618e-07	5.90852	8.30412	18	Positive	1.66736e-05
ENSG00000108387	SEPTIN4	0.900929	3.40618e-07	5.90852	8.30412	18	Positive	1.66736e-05
ENSG00000101346	POFUT1	0.898865	3.99024e-07	5.86511	8.20458	18	Positive	1.86218e-05
ENSG00000149260	CAPN5	0.898865	3.99024e-07	5.86511	8.20458	18	Positive	1.86218e-05
ENSG00000113448	PDE4D	0.898865	3.99024e-07	5.86511	8.20458	18	Positive	1.86218e-05
ENSG00000167107	ACSF2	0.898865	3.99024e-07	5.86511	8.20458	18	Positive	1.86218e-05
ENSG00000198513	ATL1	0.898865	3.99024e-07	5.86511	8.20458	18	Positive	1.86218e-05
ENSG00000118298	CA14	0.898865	3.99024e-07	5.86511	8.20458	18	Positive	1.86218e-05
ENSG00000119899	SLC17A5	0.898865	3.99024e-07	5.86511	8.20458	18	Positive	1.86218e-05
ENSG00000007923	DNAJC11	0.898865	3.99024e-07	5.86511	8.20458	18	Positive	1.86218e-05
ENSG00000133059	DSTYK	0.898865	3.99024e-07	5.86511	8.20458	18	Positive	1.86218e-05
ENSG00000173218	VANGL1	0.898658	4.0534e-07	5.86079	8.19474	18	Positive	1.8819e-05
ENSG00000187416	LHFPL3	0.898296	4.16551e-07	5.8533	8.17767	18	Positive	1.92404e-05
ENSG00000075213	SEMA3A	0.896801	4.65886e-07	5.82253	8.10787	18	Positive	1.96086e-05
ENSG00000196636	SDHAF3	0.896801	4.65886e-07	5.82253	8.10787	18	Positive	1.96086e-05
ENSG00000123395	ATG101	0.896801	4.65886e-07	5.82253	8.10787	18	Positive	1.96086e-05
ENSG00000169255	B3GALNT1	0.896801	4.65886e-07	5.82253	8.10787	18	Positive	1.96086e-05
ENSG00000139410	SDSL	0.896801	4.65886e-07	5.82253	8.10787	18	Positive	1.96086e-05
ENSG00000131778	CHD1L	0.896801	4.65886e-07	5.82253	8.10787	18	Positive	1.96086e-05
ENSG00000148935	GAS2	0.896801	4.65886e-07	5.82253	8.10787	18	Positive	1.96086e-05
ENSG00000175175	PPM1E	0.896801	4.65886e-07	5.82253	8.10787	18	Positive	1.96086e-05
ENSG00000169379	ARL13B	0.896801	4.65886e-07	5.82253	8.10787	18	Positive	1.96086e-05
ENSG00000170017	ALCAM	0.896801	4.65886e-07	5.82253	8.10787	18	Positive	1.96086e-05
ENSG00000197448	GSTK1	0.896801	4.65886e-07	5.82253	8.10787	18	Positive	1.96086e-05
ENSG00000033327	GAB2	0.896801	4.65886e-07	5.82253	8.10787	18	Positive	1.96086e-05
ENSG00000181007	ZFP82	0.896801	4.65886e-07	5.82253	8.10787	18	Positive	1.96086e-05
ENSG00000162851	TFB2M	0.896801	4.65886e-07	5.82253	8.10787	18	Positive	1.96086e-05
ENSG00000186432	KPNA4	0.896801	4.65886e-07	5.82253	8.10787	18	Positive	1.96086e-05
ENSG00000196767	POU3F4	0.896801	4.65886e-07	5.82253	8.10787	18	Positive	1.96086e-05
ENSG00000135074	ADAM19	0.896801	4.65886e-07	5.82253	8.10787	18	Positive	1.96086e-05
ENSG00000181019	NQO1	0.896801	4.65886e-07	5.82253	8.10787	18	Positive	1.96086e-05
ENSG00000088387	DOCK9	0.896801	4.65886e-07	5.82253	8.10787	18	Positive	1.96086e-05
ENSG00000034713	GABARAPL2	0.894737	5.42211e-07	5.78074	8.01388	18	Positive	2.19986e-05
ENSG00000170191	NANP	0.894737	5.42211e-07	5.78074	8.01388	18	Positive	2.19986e-05
ENSG00000105619	TFPT	0.894737	5.42211e-07	5.78074	8.01388	18	Positive	2.19986e-05
ENSG00000182220	ATP6AP2	0.894737	5.42211e-07	5.78074	8.01388	18	Positive	2.19986e-05
ENSG00000120725	SIL1	0.894737	5.42211e-07	5.78074	8.01388	18	Positive	2.19986e-05
ENSG00000142655	PEX14	0.894737	5.42211e-07	5.78074	8.01388	18	Positive	2.19986e-05
ENSG00000182621	PLCB1	0.894737	5.42211e-07	5.78074	8.01388	18	Positive	2.19986e-05
ENSG00000167447	SMG8	0.894737	5.42211e-07	5.78074	8.01388	18	Positive	2.19986e-05
ENSG00000181649	PHLDA2	0.894521	5.50781e-07	5.77642	8.0042	18	Positive	2.22461e-05
ENSG00000164932	CTHRC1	0.894126	5.66774e-07	5.76853	7.98656	18	Positive	2.27899e-05
ENSG00000158859	ADAMTS4	0.892673	6.29098e-07	5.73973	7.92245	18	Positive	2.36095e-05
ENSG00000112759	SLC29A1	0.892673	6.29098e-07	5.73973	7.92245	18	Positive	2.36095e-05
ENSG00000138650	PCDH10	0.892673	6.29098e-07	5.73973	7.92245	18	Positive	2.36095e-05
ENSG00000163661	PTX3	0.892673	6.29098e-07	5.73973	7.92245	18	Positive	2.36095e-05
ENSG00000175792	RUVBL1	0.892673	6.29098e-07	5.73973	7.92245	18	Positive	2.36095e-05
ENSG00000114374	USP9Y	0.892673	6.29098e-07	5.73973	7.92245	18	Positive	2.36095e-05
ENSG00000135446	CDK4	0.892673	6.29098e-07	5.73973	7.92245	18	Positive	2.36095e-05
ENSG00000124006	OBSL1	0.892673	6.29098e-07	5.73973	7.92245	18	Positive	2.36095e-05
ENSG00000136783	NIPSNAP3A	0.892673	6.29098e-07	5.73973	7.92245	18	Positive	2.36095e-05
ENSG00000087263	OGFOD1	0.892673	6.29098e-07	5.73973	7.92245	18	Positive	2.36095e-05
ENSG00000060971	ACAA1	0.892673	6.29098e-07	5.73973	7.92245	18	Positive	2.36095e-05
ENSG00000131018	SYNE1	0.892673	6.29098e-07	5.73973	7.92245	18	Positive	2.36095e-05
ENSG00000165506	DNAAF2	0.892673	6.29098e-07	5.73973	7.92245	18	Positive	2.36095e-05
ENSG00000160293	VAV2	0.892673	6.29098e-07	5.73973	7.92245	18	Positive	2.36095e-05
ENSG00000122707	RECK	0.892673	6.29098e-07	5.73973	7.92245	18	Positive	2.36095e-05
ENSG00000006282	SPATA20	0.892673	6.29098e-07	5.73973	7.92245	18	Positive	2.36095e-05
ENSG00000161638	ITGA5	0.892101	6.55184e-07	5.7285	7.89758	18	Positive	2.44865e-05
ENSG00000104611	SH2D4A	0.890609	7.27747e-07	5.69945	7.83349	18	Positive	2.59084e-05
ENSG00000121691	CAT	0.890609	7.27747e-07	5.69945	7.83349	18	Positive	2.59084e-05
ENSG00000065413	ANKRD44	0.890609	7.27747e-07	5.69945	7.83349	18	Positive	2.59084e-05
ENSG00000182732	RGS6	0.890609	7.27747e-07	5.69945	7.83349	18	Positive	2.59084e-05
ENSG00000151465	CDC123	0.890609	7.27747e-07	5.69945	7.83349	18	Positive	2.59084e-05
ENSG00000138821	SLC39A8	0.890609	7.27747e-07	5.69945	7.83349	18	Positive	2.59084e-05
ENSG00000086300	SNX10	0.890609	7.27747e-07	5.69945	7.83349	18	Positive	2.59084e-05
ENSG00000184661	CDCA2	0.890609	7.27747e-07	5.69945	7.83349	18	Positive	2.59084e-05
ENSG00000198793	MTOR	0.890609	7.27747e-07	5.69945	7.83349	18	Positive	2.59084e-05
ENSG00000177614	PGBD5	0.890609	7.27747e-07	5.69945	7.83349	18	Positive	2.59084e-05
ENSG00000143554	SLC27A3	0.890609	7.27747e-07	5.69945	7.83349	18	Positive	2.59084e-05
ENSG00000109854	HTATIP2	0.890609	7.27747e-07	5.69945	7.83349	18	Positive	2.59084e-05
ENSG00000078369	GNB1	0.888545	8.39466e-07	5.65988	7.74686	18	Positive	2.84251e-05
ENSG00000117791	MTARC2	0.888545	8.39466e-07	5.65988	7.74686	18	Positive	2.84251e-05
ENSG00000130413	STK33	0.888545	8.39466e-07	5.65988	7.74686	18	Positive	2.84251e-05
ENSG00000170500	LONRF2	0.888545	8.39466e-07	5.65988	7.74686	18	Positive	2.84251e-05
ENSG00000101384	JAG1	0.888545	8.39466e-07	5.65988	7.74686	18	Positive	2.84251e-05
ENSG00000170310	STX8	0.888545	8.39466e-07	5.65988	7.74686	18	Positive	2.84251e-05
ENSG00000143537	ADAM15	0.888545	8.39466e-07	5.65988	7.74686	18	Positive	2.84251e-05
ENSG00000169371	SNUPN	0.888545	8.39466e-07	5.65988	7.74686	18	Positive	2.84251e-05
ENSG00000105245	NUMBL	0.888545	8.39466e-07	5.65988	7.74686	18	Positive	2.84251e-05
ENSG00000102317	RBM3	0.888545	8.39466e-07	5.65988	7.74686	18	Positive	2.84251e-05
ENSG00000151364	KCTD14	0.888545	8.39466e-07	5.65988	7.74686	18	Positive	2.84251e-05
ENSG00000179331	RAB39A	0.888545	8.39466e-07	5.65988	7.74686	18	Positive	2.84251e-05
ENSG00000204859	ZBTB48	0.888545	8.39466e-07	5.65988	7.74686	18	Positive	2.84251e-05
ENSG00000096872	IFT74	0.888316	8.52705e-07	5.65554	7.7374	18	Positive	2.87652e-05
ENSG00000145284	SCD5	0.886481	9.65677e-07	5.62099	7.66247	18	Positive	3.19774e-05
ENSG00000075651	PLD1	0.886481	9.65677e-07	5.62099	7.66247	18	Positive	3.19774e-05
ENSG00000008283	CYB561	0.886481	9.65677e-07	5.62099	7.66247	18	Positive	3.19774e-05
ENSG00000084652	TXLNA	0.886481	9.65677e-07	5.62099	7.66247	18	Positive	3.19774e-05
ENSG00000175445	LPL	0.886481	9.65677e-07	5.62099	7.66247	18	Positive	3.19774e-05
ENSG00000163219	ARHGAP25	0.886248	9.80894e-07	5.61665	7.65308	18	Positive	3.23623e-05
ENSG00000133110	POSTN	0.886119	9.89386e-07	5.61425	7.64791	18	Positive	3.25234e-05
ENSG00000213672	NCKIPSD	0.884417	1.10792e-06	5.58277	7.58021	18	Positive	3.38273e-05
ENSG00000117399	CDC20	0.884417	1.10792e-06	5.58277	7.58021	18	Positive	3.38273e-05
ENSG00000166128	RAB8B	0.884417	1.10792e-06	5.58277	7.58021	18	Positive	3.38273e-05
ENSG00000136819	C9orf78	0.884417	1.10792e-06	5.58277	7.58021	18	Positive	3.38273e-05
ENSG00000161513	FDXR	0.884417	1.10792e-06	5.58277	7.58021	18	Positive	3.38273e-05
ENSG00000177674	AGTRAP	0.884417	1.10792e-06	5.58277	7.58021	18	Positive	3.38273e-05
ENSG00000165795	NDRG2	0.884417	1.10792e-06	5.58277	7.58021	18	Positive	3.38273e-05
ENSG00000153904	DDAH1	0.884417	1.10792e-06	5.58277	7.58021	18	Positive	3.38273e-05
ENSG00000164930	FZD6	0.884417	1.10792e-06	5.58277	7.58021	18	Positive	3.38273e-05
ENSG00000184500	PROS1	0.884417	1.10792e-06	5.58277	7.58021	18	Positive	3.38273e-05
ENSG00000001630	CYP51A1	0.884417	1.10792e-06	5.58277	7.58021	18	Positive	3.38273e-05
ENSG00000169439	SDC2	0.884417	1.10792e-06	5.58277	7.58021	18	Positive	3.38273e-05
ENSG00000134333	LDHA	0.884417	1.10792e-06	5.58277	7.58021	18	Positive	3.38273e-05
ENSG00000182667	NTM	0.884417	1.10792e-06	5.58277	7.58021	18	Positive	3.38273e-05
ENSG00000100441	KHNYN	0.884417	1.10792e-06	5.58277	7.58021	18	Positive	3.38273e-05
ENSG00000163171	CDC42EP3	0.884417	1.10792e-06	5.58277	7.58021	18	Positive	3.38273e-05
ENSG00000132670	PTPRA	0.884417	1.10792e-06	5.58277	7.58021	18	Positive	3.38273e-05
ENSG00000197977	ELOVL2	0.884417	1.10792e-06	5.58277	7.58021	18	Positive	3.38273e-05
ENSG00000149269	PAK1	0.884417	1.10792e-06	5.58277	7.58021	18	Positive	3.38273e-05
ENSG00000169047	IRS1	0.884417	1.10792e-06	5.58277	7.58021	18	Positive	3.38273e-05
ENSG00000101680	LAMA1	0.884417	1.10792e-06	5.58277	7.58021	18	Positive	3.38273e-05
ENSG00000153558	FBXL2	0.883841	1.15069e-06	5.57222	7.55763	18	Positive	3.50144e-05
ENSG00000082438	COBLL1	0.882353	1.26787e-06	5.54518	7.5	18	Positive	3.67194e-05
ENSG00000105281	SLC1A5	0.882353	1.26787e-06	5.54518	7.5	18	Positive	3.67194e-05
ENSG00000171310	CHST11	0.882353	1.26787e-06	5.54518	7.5	18	Positive	3.67194e-05
ENSG00000152818	UTRN	0.882353	1.26787e-06	5.54518	7.5	18	Positive	3.67194e-05
ENSG00000176261	ZBTB8OS	0.882353	1.26787e-06	5.54518	7.5	18	Positive	3.67194e-05
ENSG00000085117	CD82	0.882353	1.26787e-06	5.54518	7.5	18	Positive	3.67194e-05
ENSG00000007080	CCDC124	0.882353	1.26787e-06	5.54518	7.5	18	Positive	3.67194e-05
ENSG00000198945	L3MBTL3	0.882353	1.26787e-06	5.54518	7.5	18	Positive	3.67194e-05
ENSG00000122986	HVCN1	0.882353	1.26787e-06	5.54518	7.5	18	Positive	3.67194e-05
ENSG00000183023	SLC8A1	0.882353	1.26787e-06	5.54518	7.5	18	Positive	3.67194e-05
ENSG00000048392	RRM2B	0.882353	1.26787e-06	5.54518	7.5	18	Positive	3.67194e-05
ENSG00000138434	ITPRID2	0.882353	1.26787e-06	5.54518	7.5	18	Positive	3.67194e-05
ENSG00000162433	AK4	0.882353	1.26787e-06	5.54518	7.5	18	Positive	3.67194e-05
ENSG00000165323	FAT3	0.882353	1.26787e-06	5.54518	7.5	18	Positive	3.67194e-05
ENSG00000007171	NOS2	0.882353	1.26787e-06	5.54518	7.5	18	Positive	3.67194e-05
ENSG00000137936	BCAR3	0.880289	1.44734e-06	5.5082	7.42174	18	Positive	4.03596e-05
ENSG00000021826	CPS1	0.880289	1.44734e-06	5.5082	7.42174	18	Positive	4.03596e-05
ENSG00000132481	TRIM47	0.880289	1.44734e-06	5.5082	7.42174	18	Positive	4.03596e-05
ENSG00000141580	WDR45B	0.880289	1.44734e-06	5.5082	7.42174	18	Positive	4.03596e-05
ENSG00000196935	SRGAP1	0.880289	1.44734e-06	5.5082	7.42174	18	Positive	4.03596e-05
ENSG00000151461	UPF2	0.880289	1.44734e-06	5.5082	7.42174	18	Positive	4.03596e-05
ENSG00000108262	GIT1	0.880289	1.44734e-06	5.5082	7.42174	18	Positive	4.03596e-05
ENSG00000134905	CARS2	0.880289	1.44734e-06	5.5082	7.42174	18	Positive	4.03596e-05
ENSG00000116761	CTH	0.880289	1.44734e-06	5.5082	7.42174	18	Positive	4.03596e-05
ENSG00000160211	G6PD	0.880289	1.44734e-06	5.5082	7.42174	18	Positive	4.03596e-05
ENSG00000120278	PLEKHG1	0.880289	1.44734e-06	5.5082	7.42174	18	Positive	4.03596e-05
ENSG00000134853	PDGFRA	0.880289	1.44734e-06	5.5082	7.42174	18	Positive	4.03596e-05
ENSG00000131725	WDR44	0.878225	1.64827e-06	5.47181	7.34536	18	Positive	4.3923e-05
ENSG00000197969	VPS13A	0.878225	1.64827e-06	5.47181	7.34536	18	Positive	4.3923e-05
ENSG00000153113	CAST	0.878225	1.64827e-06	5.47181	7.34536	18	Positive	4.3923e-05
ENSG00000145882	PCYOX1L	0.878225	1.64827e-06	5.47181	7.34536	18	Positive	4.3923e-05
ENSG00000180190	TDRP	0.878225	1.64827e-06	5.47181	7.34536	18	Positive	4.3923e-05
ENSG00000101150	TPD52L2	0.878225	1.64827e-06	5.47181	7.34536	18	Positive	4.3923e-05
ENSG00000115145	STAM2	0.878225	1.64827e-06	5.47181	7.34536	18	Positive	4.3923e-05
ENSG00000126803	HSPA2	0.878225	1.64827e-06	5.47181	7.34536	18	Positive	4.3923e-05
ENSG00000122863	CHST3	0.878225	1.64827e-06	5.47181	7.34536	18	Positive	4.3923e-05
ENSG00000242247	ARFGAP3	0.878225	1.64827e-06	5.47181	7.34536	18	Positive	4.3923e-05
ENSG00000254087	LYN	0.878225	1.64827e-06	5.47181	7.34536	18	Positive	4.3923e-05
ENSG00000071462	BUD23	0.878225	1.64827e-06	5.47181	7.34536	18	Positive	4.3923e-05
ENSG00000196562	SULF2	0.878225	1.64827e-06	5.47181	7.34536	18	Positive	4.3923e-05
ENSG00000183186	C2CD4C	0.878225	1.64827e-06	5.47181	7.34536	18	Positive	4.3923e-05
ENSG00000161267	BDH1	0.878225	1.64827e-06	5.47181	7.34536	18	Positive	4.3923e-05
ENSG00000065675	PRKCQ	0.876613	1.82143e-06	5.4438	7.28697	18	Positive	4.7785e-05
ENSG00000005194	CIAPIN1	0.876161	1.87278e-06	5.436	7.27077	18	Positive	4.7785e-05
ENSG00000129353	SLC44A2	0.876161	1.87278e-06	5.436	7.27077	18	Positive	4.7785e-05
ENSG00000119777	TMEM214	0.876161	1.87278e-06	5.436	7.27077	18	Positive	4.7785e-05
ENSG00000152583	SPARCL1	0.876161	1.87278e-06	5.436	7.27077	18	Positive	4.7785e-05
ENSG00000157110	RBPMS	0.876161	1.87278e-06	5.436	7.27077	18	Positive	4.7785e-05
ENSG00000114988	LMAN2L	0.876161	1.87278e-06	5.436	7.27077	18	Positive	4.7785e-05
ENSG00000095321	CRAT	0.876161	1.87278e-06	5.436	7.27077	18	Positive	4.7785e-05
ENSG00000143549	TPM3	0.876161	1.87278e-06	5.436	7.27077	18	Positive	4.7785e-05
ENSG00000069535	MAOB	0.876161	1.87278e-06	5.436	7.27077	18	Positive	4.7785e-05
ENSG00000138814	PPP3CA	0.876161	1.87278e-06	5.436	7.27077	18	Positive	4.7785e-05
ENSG00000163918	RFC4	0.876161	1.87278e-06	5.436	7.27077	18	Positive	4.7785e-05
ENSG00000198682	PAPSS2	0.876161	1.87278e-06	5.436	7.27077	18	Positive	4.7785e-05
ENSG00000080298	RFX3	0.876161	1.87278e-06	5.436	7.27077	18	Positive	4.7785e-05
ENSG00000172830	SSH3	0.876161	1.87278e-06	5.436	7.27077	18	Positive	4.7785e-05
ENSG00000066382	MPPED2	0.874097	2.12313e-06	5.40074	7.1979	18	Positive	5.23919e-05
ENSG00000173442	EHBP1L1	0.874097	2.12313e-06	5.40074	7.1979	18	Positive	5.23919e-05
ENSG00000124226	RNF114	0.874097	2.12313e-06	5.40074	7.1979	18	Positive	5.23919e-05
ENSG00000135597	REPS1	0.874097	2.12313e-06	5.40074	7.1979	18	Positive	5.23919e-05
ENSG00000136738	STAM	0.874097	2.12313e-06	5.40074	7.1979	18	Positive	5.23919e-05
ENSG00000164308	ERAP2	0.874097	2.12313e-06	5.40074	7.1979	18	Positive	5.23919e-05
ENSG00000165169	DYNLT3	0.874097	2.12313e-06	5.40074	7.1979	18	Positive	5.23919e-05
ENSG00000126016	AMOT	0.874097	2.12313e-06	5.40074	7.1979	18	Positive	5.23919e-05
ENSG00000112769	LAMA4	0.874097	2.12313e-06	5.40074	7.1979	18	Positive	5.23919e-05
ENSG00000168461	RAB31	0.874097	2.12313e-06	5.40074	7.1979	18	Positive	5.23919e-05
ENSG00000160307	S100B	0.874097	2.12313e-06	5.40074	7.1979	18	Positive	5.23919e-05
ENSG00000187391	MAGI2	0.874097	2.12313e-06	5.40074	7.1979	18	Positive	5.23919e-05
ENSG00000118508	RAB32	0.873838	2.15643e-06	5.39636	7.18889	18	Positive	5.30682e-05
ENSG00000118007	STAG1	0.872033	2.40176e-06	5.36602	7.12668	18	Positive	5.70783e-05
ENSG00000102225	CDK16	0.872033	2.40176e-06	5.36602	7.12668	18	Positive	5.70783e-05
ENSG00000177479	ARIH2	0.872033	2.40176e-06	5.36602	7.12668	18	Positive	5.70783e-05
ENSG00000180891	CUEDC1	0.872033	2.40176e-06	5.36602	7.12668	18	Positive	5.70783e-05
ENSG00000126970	ZC4H2	0.872033	2.40176e-06	5.36602	7.12668	18	Positive	5.70783e-05
ENSG00000103064	SLC7A6	0.872033	2.40176e-06	5.36602	7.12668	18	Positive	5.70783e-05
ENSG00000068615	REEP1	0.872033	2.40176e-06	5.36602	7.12668	18	Positive	5.70783e-05
ENSG00000112773	TENT5A	0.872033	2.40176e-06	5.36602	7.12668	18	Positive	5.70783e-05
ENSG00000136813	ECPAS	0.872033	2.40176e-06	5.36602	7.12668	18	Positive	5.70783e-05
ENSG00000134594	RAB33A	0.872033	2.40176e-06	5.36602	7.12668	18	Positive	5.70783e-05
ENSG00000130305	NSUN5	0.872033	2.40176e-06	5.36602	7.12668	18	Positive	5.70783e-05
ENSG00000123240	OPTN	0.872033	2.40176e-06	5.36602	7.12668	18	Positive	5.70783e-05
ENSG00000154767	XPC	0.872033	2.40176e-06	5.36602	7.12668	18	Positive	5.70783e-05
ENSG00000147231	RADX	0.870344	2.6527e-06	5.33798	7.06957	18	Positive	6.00017e-05
ENSG00000196517	SLC6A9	0.869969	2.7113e-06	5.33181	7.05705	18	Positive	6.00017e-05
ENSG00000136153	LMO7	0.869969	2.7113e-06	5.33181	7.05705	18	Positive	6.00017e-05
ENSG00000169021	UQCRFS1	0.869969	2.7113e-06	5.33181	7.05705	18	Positive	6.00017e-05
ENSG00000135842	NIBAN1	0.869969	2.7113e-06	5.33181	7.05705	18	Positive	6.00017e-05
ENSG00000159176	CSRP1	0.869969	2.7113e-06	5.33181	7.05705	18	Positive	6.00017e-05
ENSG00000171951	SCG2	0.869969	2.7113e-06	5.33181	7.05705	18	Positive	6.00017e-05
ENSG00000198792	TMEM184B	0.869969	2.7113e-06	5.33181	7.05705	18	Positive	6.00017e-05
ENSG00000065328	MCM10	0.869969	2.7113e-06	5.33181	7.05705	18	Positive	6.00017e-05
ENSG00000165912	PACSIN3	0.869969	2.7113e-06	5.33181	7.05705	18	Positive	6.00017e-05
ENSG00000103423	DNAJA3	0.869969	2.7113e-06	5.33181	7.05705	18	Positive	6.00017e-05
ENSG00000110400	NECTIN1	0.869969	2.7113e-06	5.33181	7.05705	18	Positive	6.00017e-05
ENSG00000197594	ENPP1	0.869969	2.7113e-06	5.33181	7.05705	18	Positive	6.00017e-05
ENSG00000159842	ABR	0.869969	2.7113e-06	5.33181	7.05705	18	Positive	6.00017e-05
ENSG00000161800	RACGAP1	0.869969	2.7113e-06	5.33181	7.05705	18	Positive	6.00017e-05
ENSG00000148450	MSRB2	0.869969	2.7113e-06	5.33181	7.05705	18	Positive	6.00017e-05
ENSG00000146833	TRIM4	0.869969	2.7113e-06	5.33181	7.05705	18	Positive	6.00017e-05
ENSG00000102531	FNDC3A	0.869969	2.7113e-06	5.33181	7.05705	18	Positive	6.00017e-05
ENSG00000089048	ESF1	0.869969	2.7113e-06	5.33181	7.05705	18	Positive	6.00017e-05
ENSG00000124207	CSE1L	0.869969	2.7113e-06	5.33181	7.05705	18	Positive	6.00017e-05
ENSG00000142549	IGLON5	0.869969	2.7113e-06	5.33181	7.05705	18	Positive	6.00017e-05
ENSG00000070785	EIF2B3	0.869969	2.7113e-06	5.33181	7.05705	18	Positive	6.00017e-05
ENSG00000084774	CAD	0.869969	2.7113e-06	5.33181	7.05705	18	Positive	6.00017e-05
ENSG00000166886	NAB2	0.869969	2.7113e-06	5.33181	7.05705	18	Positive	6.00017e-05
ENSG00000115762	PLEKHB2	0.869969	2.7113e-06	5.33181	7.05705	18	Positive	6.00017e-05
ENSG00000092820	EZR	0.869969	2.7113e-06	5.33181	7.05705	18	Positive	6.00017e-05
ENSG00000135709	KIAA0513	0.869969	2.7113e-06	5.33181	7.05705	18	Positive	6.00017e-05
ENSG00000083857	FAT1	0.869969	2.7113e-06	5.33181	7.05705	18	Positive	6.00017e-05
ENSG00000119042	SATB2	0.867905	3.05455e-06	5.2981	6.98895	18	Positive	6.56618e-05
ENSG00000105983	LMBR1	0.867905	3.05455e-06	5.2981	6.98895	18	Positive	6.56618e-05
ENSG00000050405	LIMA1	0.867905	3.05455e-06	5.2981	6.98895	18	Positive	6.56618e-05
ENSG00000162374	ELAVL4	0.867905	3.05455e-06	5.2981	6.98895	18	Positive	6.56618e-05
ENSG00000067141	NEO1	0.867905	3.05455e-06	5.2981	6.98895	18	Positive	6.56618e-05
ENSG00000112699	GMDS	0.867905	3.05455e-06	5.2981	6.98895	18	Positive	6.56618e-05
ENSG00000157510	AFAP1L1	0.867905	3.05455e-06	5.2981	6.98895	18	Positive	6.56618e-05
ENSG00000171793	CTPS1	0.867905	3.05455e-06	5.2981	6.98895	18	Positive	6.56618e-05
ENSG00000242265	PEG10	0.867905	3.05455e-06	5.2981	6.98895	18	Positive	6.56618e-05
ENSG00000167693	NXN	0.867905	3.05455e-06	5.2981	6.98895	18	Positive	6.56618e-05
ENSG00000112992	NNT	0.867905	3.05455e-06	5.2981	6.98895	18	Positive	6.56618e-05
ENSG00000130764	LRRC47	0.867905	3.05455e-06	5.2981	6.98895	18	Positive	6.56618e-05
ENSG00000108639	SYNGR2	0.865841	3.43451e-06	5.26488	6.92231	18	Positive	7.01466e-05
ENSG00000138623	SEMA7A	0.865841	3.43451e-06	5.26488	6.92231	18	Positive	7.01466e-05
ENSG00000137486	ARRB1	0.865841	3.43451e-06	5.26488	6.92231	18	Positive	7.01466e-05
ENSG00000163430	FSTL1	0.865841	3.43451e-06	5.26488	6.92231	18	Positive	7.01466e-05
ENSG00000104731	KLHDC4	0.865841	3.43451e-06	5.26488	6.92231	18	Positive	7.01466e-05
ENSG00000101974	ATP11C	0.865841	3.43451e-06	5.26488	6.92231	18	Positive	7.01466e-05
ENSG00000153922	CHD1	0.865841	3.43451e-06	5.26488	6.92231	18	Positive	7.01466e-05
ENSG00000164111	ANXA5	0.865841	3.43451e-06	5.26488	6.92231	18	Positive	7.01466e-05
ENSG00000146938	NLGN4X	0.865841	3.43451e-06	5.26488	6.92231	18	Positive	7.01466e-05
ENSG00000106829	TLE4	0.865841	3.43451e-06	5.26488	6.92231	18	Positive	7.01466e-05
ENSG00000166949	SMAD3	0.865841	3.43451e-06	5.26488	6.92231	18	Positive	7.01466e-05
ENSG00000150961	SEC24D	0.865841	3.43451e-06	5.26488	6.92231	18	Positive	7.01466e-05
ENSG00000035499	DEPDC1B	0.865841	3.43451e-06	5.26488	6.92231	18	Positive	7.01466e-05
ENSG00000160075	SSU72	0.865841	3.43451e-06	5.26488	6.92231	18	Positive	7.01466e-05
ENSG00000130939	UBE4B	0.865841	3.43451e-06	5.26488	6.92231	18	Positive	7.01466e-05
ENSG00000146281	PM20D2	0.865841	3.43451e-06	5.26488	6.92231	18	Positive	7.01466e-05
ENSG00000178445	GLDC	0.865841	3.43451e-06	5.26488	6.92231	18	Positive	7.01466e-05
ENSG00000130158	DOCK6	0.865841	3.43451e-06	5.26488	6.92231	18	Positive	7.01466e-05
ENSG00000103275	UBE2I	0.865841	3.43451e-06	5.26488	6.92231	18	Positive	7.01466e-05
ENSG00000101856	PGRMC1	0.865841	3.43451e-06	5.26488	6.92231	18	Positive	7.01466e-05
ENSG00000101638	ST8SIA5	0.865841	3.43451e-06	5.26488	6.92231	18	Positive	7.01466e-05
ENSG00000047644	WWC3	0.865841	3.43451e-06	5.26488	6.92231	18	Positive	7.01466e-05
ENSG00000167280	ENGASE	0.863777	3.85441e-06	5.23214	6.85709	18	Positive	7.63004e-05
ENSG00000196704	AMZ2	0.863777	3.85441e-06	5.23214	6.85709	18	Positive	7.63004e-05
ENSG00000102181	CD99L2	0.863777	3.85441e-06	5.23214	6.85709	18	Positive	7.63004e-05
ENSG00000166033	HTRA1	0.863777	3.85441e-06	5.23214	6.85709	18	Positive	7.63004e-05
ENSG00000072310	SREBF1	0.863777	3.85441e-06	5.23214	6.85709	18	Positive	7.63004e-05
ENSG00000142197	DOP1B	0.863777	3.85441e-06	5.23214	6.85709	18	Positive	7.63004e-05
ENSG00000138646	HERC5	0.863777	3.85441e-06	5.23214	6.85709	18	Positive	7.63004e-05
ENSG00000213928	IRF9	0.863777	3.85441e-06	5.23214	6.85709	18	Positive	7.63004e-05
ENSG00000114993	RTKN	0.863777	3.85441e-06	5.23214	6.85709	18	Positive	7.63004e-05
ENSG00000082781	ITGB5	0.863777	3.85441e-06	5.23214	6.85709	18	Positive	7.63004e-05
ENSG00000132879	FBXO44	0.863777	3.85441e-06	5.23214	6.85709	18	Positive	7.63004e-05
ENSG00000215114	UBXN2B	0.863777	3.85441e-06	5.23214	6.85709	18	Positive	7.63004e-05
ENSG00000169504	CLIC4	0.863777	3.85441e-06	5.23214	6.85709	18	Positive	7.63004e-05
ENSG00000099864	PALM	0.863777	3.85441e-06	5.23214	6.85709	18	Positive	7.63004e-05
ENSG00000146858	ZC3HAV1L	0.862158	4.21396e-06	5.20677	6.80688	18	Positive	8.32349e-05
ENSG00000096433	ITPR3	0.861713	4.31768e-06	5.19984	6.79322	18	Positive	8.34536e-05
ENSG00000159348	CYB5R1	0.861713	4.31768e-06	5.19984	6.79322	18	Positive	8.34536e-05
ENSG00000164070	HSPA4L	0.861713	4.31768e-06	5.19984	6.79322	18	Positive	8.34536e-05
ENSG00000165959	CLMN	0.861713	4.31768e-06	5.19984	6.79322	18	Positive	8.34536e-05
ENSG00000135521	LTV1	0.861713	4.31768e-06	5.19984	6.79322	18	Positive	8.34536e-05
ENSG00000057757	PITHD1	0.861713	4.31768e-06	5.19984	6.79322	18	Positive	8.34536e-05
ENSG00000154930	ACSS1	0.861713	4.31768e-06	5.19984	6.79322	18	Positive	8.34536e-05
ENSG00000240857	RDH14	0.861713	4.31768e-06	5.19984	6.79322	18	Positive	8.34536e-05
ENSG00000169213	RAB3B	0.861713	4.31768e-06	5.19984	6.79322	18	Positive	8.34536e-05
ENSG00000113580	NR3C1	0.861713	4.31768e-06	5.19984	6.79322	18	Positive	8.34536e-05
ENSG00000049449	RCN1	0.859649	4.828e-06	5.168	6.73067	18	Positive	9.02194e-05
ENSG00000103034	NDRG4	0.859649	4.828e-06	5.168	6.73067	18	Positive	9.02194e-05
ENSG00000140750	ARHGAP17	0.859649	4.828e-06	5.168	6.73067	18	Positive	9.02194e-05
ENSG00000132256	TRIM5	0.859649	4.828e-06	5.168	6.73067	18	Positive	9.02194e-05
ENSG00000100300	TSPO	0.859649	4.828e-06	5.168	6.73067	18	Positive	9.02194e-05
ENSG00000196839	ADA	0.859649	4.828e-06	5.168	6.73067	18	Positive	9.02194e-05
ENSG00000171100	MTM1	0.859649	4.828e-06	5.168	6.73067	18	Positive	9.02194e-05
ENSG00000261934	PCDHGA9	0.859649	4.828e-06	5.168	6.73067	18	Positive	9.02194e-05
ENSG00000135678	CPM	0.859649	4.828e-06	5.168	6.73067	18	Positive	9.02194e-05
ENSG00000261609	GAN	0.859649	4.828e-06	5.168	6.73067	18	Positive	9.02194e-05
ENSG00000134001	EIF2S1	0.859649	4.828e-06	5.168	6.73067	18	Positive	9.02194e-05
ENSG00000122042	UBL3	0.859649	4.828e-06	5.168	6.73067	18	Positive	9.02194e-05
ENSG00000196405	EVL	0.859649	4.828e-06	5.168	6.73067	18	Positive	9.02194e-05
ENSG00000148516	ZEB1	0.859649	4.828e-06	5.168	6.73067	18	Positive	9.02194e-05
ENSG00000163191	S100A11	0.859649	4.828e-06	5.168	6.73067	18	Positive	9.02194e-05
ENSG00000168000	BSCL2	0.859649	4.828e-06	5.168	6.73067	18	Positive	9.02194e-05
ENSG00000028116	VRK2	0.857738	5.34575e-06	5.13889	6.67388	18	Positive	9.68884e-05
ENSG00000136108	CKAP2	0.857585	5.38926e-06	5.13658	6.66938	18	Positive	9.68884e-05
ENSG00000164535	DAGLB	0.857585	5.38926e-06	5.13658	6.66938	18	Positive	9.68884e-05
ENSG00000075391	RASAL2	0.857585	5.38926e-06	5.13658	6.66938	18	Positive	9.68884e-05
ENSG00000060069	CTDP1	0.857585	5.38926e-06	5.13658	6.66938	18	Positive	9.68884e-05
ENSG00000157657	ZNF618	0.857585	5.38926e-06	5.13658	6.66938	18	Positive	9.68884e-05
ENSG00000102172	SMS	0.857585	5.38926e-06	5.13658	6.66938	18	Positive	9.68884e-05
ENSG00000149257	SERPINH1	0.857585	5.38926e-06	5.13658	6.66938	18	Positive	9.68884e-05
ENSG00000133019	CHRM3	0.857585	5.38926e-06	5.13658	6.66938	18	Positive	9.68884e-05
ENSG00000164929	BAALC	0.857585	5.38926e-06	5.13658	6.66938	18	Positive	9.68884e-05
ENSG00000126602	TRAP1	0.857585	5.38926e-06	5.13658	6.66938	18	Positive	9.68884e-05
ENSG00000148180	GSN	0.857585	5.38926e-06	5.13658	6.66938	18	Positive	9.68884e-05
ENSG00000065427	KARS1	0.857585	5.38926e-06	5.13658	6.66938	18	Positive	9.68884e-05
ENSG00000183580	FBXL7	0.857585	5.38926e-06	5.13658	6.66938	18	Positive	9.68884e-05
ENSG00000050165	DKK3	0.857585	5.38926e-06	5.13658	6.66938	18	Positive	9.68884e-05
ENSG00000134057	CCNB1	0.857585	5.38926e-06	5.13658	6.66938	18	Positive	9.68884e-05
ENSG00000116729	WLS	0.857585	5.38926e-06	5.13658	6.66938	18	Positive	9.68884e-05
ENSG00000170456	DENND5B	0.857585	5.38926e-06	5.13658	6.66938	18	Positive	9.68884e-05
ENSG00000102967	DHODH	0.857585	5.38926e-06	5.13658	6.66938	18	Positive	9.68884e-05
ENSG00000067066	SP100	0.855521	6.00563e-06	5.10558	6.6093	18	Positive	0.000104628
ENSG00000075702	WDR62	0.855521	6.00563e-06	5.10558	6.6093	18	Positive	0.000104628
ENSG00000146386	ABRACL	0.855521	6.00563e-06	5.10558	6.6093	18	Positive	0.000104628
ENSG00000065268	WDR18	0.855521	6.00563e-06	5.10558	6.6093	18	Positive	0.000104628
ENSG00000143398	PIP5K1A	0.855521	6.00563e-06	5.10558	6.6093	18	Positive	0.000104628
ENSG00000077063	CTTNBP2	0.855521	6.00563e-06	5.10558	6.6093	18	Positive	0.000104628
ENSG00000026103	FAS	0.855521	6.00563e-06	5.10558	6.6093	18	Positive	0.000104628
ENSG00000100003	SEC14L2	0.855521	6.00563e-06	5.10558	6.6093	18	Positive	0.000104628
ENSG00000087077	TRIP6	0.855521	6.00563e-06	5.10558	6.6093	18	Positive	0.000104628
ENSG00000131378	RFTN1	0.855521	6.00563e-06	5.10558	6.6093	18	Positive	0.000104628
ENSG00000188811	NHLRC3	0.855521	6.00563e-06	5.10558	6.6093	18	Positive	0.000104628
ENSG00000140153	WDR20	0.855521	6.00563e-06	5.10558	6.6093	18	Positive	0.000104628
ENSG00000159921	GNE	0.855521	6.00563e-06	5.10558	6.6093	18	Positive	0.000104628
ENSG00000114439	BBX	0.855521	6.00563e-06	5.10558	6.6093	18	Positive	0.000104628
ENSG00000112182	BACH2	0.855521	6.00563e-06	5.10558	6.6093	18	Positive	0.000104628
ENSG00000205084	TMEM231	0.855521	6.00563e-06	5.10558	6.6093	18	Positive	0.000104628
ENSG00000072134	EPN2	0.853457	6.68154e-06	5.07498	6.55041	18	Positive	0.000112068
ENSG00000129675	ARHGEF6	0.853457	6.68154e-06	5.07498	6.55041	18	Positive	0.000112068
ENSG00000132388	UBE2G1	0.853457	6.68154e-06	5.07498	6.55041	18	Positive	0.000112068
ENSG00000104870	FCGRT	0.853457	6.68154e-06	5.07498	6.55041	18	Positive	0.000112068
ENSG00000178695	KCTD12	0.853457	6.68154e-06	5.07498	6.55041	18	Positive	0.000112068
ENSG00000158793	NIT1	0.853457	6.68154e-06	5.07498	6.55041	18	Positive	0.000112068
ENSG00000138448	ITGAV	0.853457	6.68154e-06	5.07498	6.55041	18	Positive	0.000112068
ENSG00000164050	PLXNB1	0.853457	6.68154e-06	5.07498	6.55041	18	Positive	0.000112068
ENSG00000169762	TAPT1	0.853457	6.68154e-06	5.07498	6.55041	18	Positive	0.000112068
ENSG00000184985	SORCS2	0.853457	6.68154e-06	5.07498	6.55041	18	Positive	0.000112068
ENSG00000163637	PRICKLE2	0.853457	6.68154e-06	5.07498	6.55041	18	Positive	0.000112068
ENSG00000111275	ALDH2	0.853457	6.68154e-06	5.07498	6.55041	18	Positive	0.000112068
ENSG00000010270	STARD3NL	0.853457	6.68154e-06	5.07498	6.55041	18	Positive	0.000112068
ENSG00000107863	ARHGAP21	0.853457	6.68154e-06	5.07498	6.55041	18	Positive	0.000112068
ENSG00000198689	SLC9A6	0.853457	6.68154e-06	5.07498	6.55041	18	Positive	0.000112068
ENSG00000108883	EFTUD2	0.853457	6.68154e-06	5.07498	6.55041	18	Positive	0.000112068
ENSG00000155324	GRAMD2B	0.853457	6.68154e-06	5.07498	6.55041	18	Positive	0.000112068
ENSG00000143156	NME7	0.853457	6.68154e-06	5.07498	6.55041	18	Positive	0.000112068
ENSG00000188906	LRRK2	0.853457	6.68154e-06	5.07498	6.55041	18	Positive	0.000112068
ENSG00000126947	ARMCX1	0.853457	6.68154e-06	5.07498	6.55041	18	Positive	0.000112068
ENSG00000198642	KLHL9	0.853156	6.78546e-06	5.07055	6.5419	18	Positive	0.0001136
ENSG00000133138	TBC1D8B	0.852865	6.88698e-06	5.06628	6.53373	18	Positive	0.000115085
ENSG00000119669	IRF2BPL	0.851393	7.42169e-06	5.04478	6.49264	18	Positive	0.000120229
ENSG00000162623	TYW3	0.851393	7.42169e-06	5.04478	6.49264	18	Positive	0.000120229
ENSG00000131507	NDFIP1	0.851393	7.42169e-06	5.04478	6.49264	18	Positive	0.000120229
ENSG00000011405	PIK3C2A	0.851393	7.42169e-06	5.04478	6.49264	18	Positive	0.000120229
ENSG00000115073	ACTR1B	0.851393	7.42169e-06	5.04478	6.49264	18	Positive	0.000120229
ENSG00000175899	A2M	0.851393	7.42169e-06	5.04478	6.49264	18	Positive	0.000120229
ENSG00000167487	KLHL26	0.851393	7.42169e-06	5.04478	6.49264	18	Positive	0.000120229
ENSG00000160439	RDH13	0.851393	7.42169e-06	5.04478	6.49264	18	Positive	0.000120229
ENSG00000116663	FBXO6	0.851393	7.42169e-06	5.04478	6.49264	18	Positive	0.000120229
ENSG00000119638	NEK9	0.851393	7.42169e-06	5.04478	6.49264	18	Positive	0.000120229
ENSG00000100596	SPTLC2	0.851393	7.42169e-06	5.04478	6.49264	18	Positive	0.000120229
ENSG00000137198	GMPR	0.851393	7.42169e-06	5.04478	6.49264	18	Positive	0.000120229
ENSG00000133466	C1QTNF6	0.851393	7.42169e-06	5.04478	6.49264	18	Positive	0.000120229
ENSG00000074755	ZZEF1	0.851393	7.42169e-06	5.04478	6.49264	18	Positive	0.000120229
ENSG00000167191	GPRC5B	0.851393	7.42169e-06	5.04478	6.49264	18	Positive	0.000120229
ENSG00000108773	KAT2A	0.851393	7.42169e-06	5.04478	6.49264	18	Positive	0.000120229
ENSG00000106484	MEST	0.851393	7.42169e-06	5.04478	6.49264	18	Positive	0.000120229
ENSG00000100196	KDELR3	0.849329	8.23106e-06	5.01496	6.43598	18	Positive	0.000130294
ENSG00000160145	KALRN	0.849329	8.23106e-06	5.01496	6.43598	18	Positive	0.000130294
ENSG00000171617	ENC1	0.849329	8.23106e-06	5.01496	6.43598	18	Positive	0.000130294
ENSG00000135097	MSI1	0.849329	8.23106e-06	5.01496	6.43598	18	Positive	0.000130294
ENSG00000196305	IARS1	0.849329	8.23106e-06	5.01496	6.43598	18	Positive	0.000130294
ENSG00000112893	MAN2A1	0.849329	8.23106e-06	5.01496	6.43598	18	Positive	0.000130294
ENSG00000100983	GSS	0.849329	8.23106e-06	5.01496	6.43598	18	Positive	0.000130294
ENSG00000150540	HNMT	0.849329	8.23106e-06	5.01496	6.43598	18	Positive	0.000130294
ENSG00000063601	MTMR1	0.849329	8.23106e-06	5.01496	6.43598	18	Positive	0.000130294
ENSG00000100097	LGALS1	0.849329	8.23106e-06	5.01496	6.43598	18	Positive	0.000130294
ENSG00000188641	DPYD	0.849329	8.23106e-06	5.01496	6.43598	18	Positive	0.000130294
ENSG00000095209	TMEM38B	0.849329	8.23106e-06	5.01496	6.43598	18	Positive	0.000130294
ENSG00000100266	PACSIN2	0.849329	8.23106e-06	5.01496	6.43598	18	Positive	0.000130294
ENSG00000160049	DFFA	0.847265	9.11495e-06	4.98552	6.38037	18	Positive	0.0001401
ENSG00000119922	IFIT2	0.847265	9.11495e-06	4.98552	6.38037	18	Positive	0.0001401
ENSG00000054523	KIF1B	0.847265	9.11495e-06	4.98552	6.38037	18	Positive	0.0001401
ENSG00000110675	ELMOD1	0.847265	9.11495e-06	4.98552	6.38037	18	Positive	0.0001401
ENSG00000135070	ISCA1	0.847265	9.11495e-06	4.98552	6.38037	18	Positive	0.0001401
ENSG00000107798	LIPA	0.847265	9.11495e-06	4.98552	6.38037	18	Positive	0.0001401
ENSG00000113721	PDGFRB	0.847265	9.11495e-06	4.98552	6.38037	18	Positive	0.0001401
ENSG00000136161	RCBTB2	0.847265	9.11495e-06	4.98552	6.38037	18	Positive	0.0001401
ENSG00000163468	CCT3	0.847265	9.11495e-06	4.98552	6.38037	18	Positive	0.0001401
ENSG00000135540	NHSL1	0.847265	9.11495e-06	4.98552	6.38037	18	Positive	0.0001401
ENSG00000164307	ERAP1	0.847265	9.11495e-06	4.98552	6.38037	18	Positive	0.0001401
ENSG00000122378	PRXL2A	0.847265	9.11495e-06	4.98552	6.38037	18	Positive	0.0001401
ENSG00000112902	SEMA5A	0.847265	9.11495e-06	4.98552	6.38037	18	Positive	0.0001401
ENSG00000101493	ZNF516	0.847265	9.11495e-06	4.98552	6.38037	18	Positive	0.0001401
ENSG00000168672	LRATD2	0.847265	9.11495e-06	4.98552	6.38037	18	Positive	0.0001401
ENSG00000103876	FAH	0.847265	9.11495e-06	4.98552	6.38037	18	Positive	0.0001401
ENSG00000103942	HOMER2	0.847265	9.11495e-06	4.98552	6.38037	18	Positive	0.0001401
ENSG00000131771	PPP1R1B	0.847227	9.13212e-06	4.98497	6.37934	18	Positive	0.000140124
ENSG00000266412	NCOA4	0.845201	1.0079e-05	4.95644	6.32579	18	Positive	0.000149066
ENSG00000215440	NPEPL1	0.845201	1.0079e-05	4.95644	6.32579	18	Positive	0.000149066
ENSG00000136754	ABI1	0.845201	1.0079e-05	4.95644	6.32579	18	Positive	0.000149066
ENSG00000180902	D2HGDH	0.845201	1.0079e-05	4.95644	6.32579	18	Positive	0.000149066
ENSG00000010278	CD9	0.845201	1.0079e-05	4.95644	6.32579	18	Positive	0.000149066
ENSG00000108829	LRRC59	0.845201	1.0079e-05	4.95644	6.32579	18	Positive	0.000149066
ENSG00000125505	MBOAT7	0.845201	1.0079e-05	4.95644	6.32579	18	Positive	0.000149066
ENSG00000163406	SLC15A2	0.845201	1.0079e-05	4.95644	6.32579	18	Positive	0.000149066
ENSG00000114491	UMPS	0.845201	1.0079e-05	4.95644	6.32579	18	Positive	0.000149066
ENSG00000104341	LAPTM4B	0.845201	1.0079e-05	4.95644	6.32579	18	Positive	0.000149066
ENSG00000163485	ADORA1	0.845201	1.0079e-05	4.95644	6.32579	18	Positive	0.000149066
ENSG00000124074	ENKD1	0.845201	1.0079e-05	4.95644	6.32579	18	Positive	0.000149066
ENSG00000140575	IQGAP1	0.845201	1.0079e-05	4.95644	6.32579	18	Positive	0.000149066
ENSG00000196141	SPATS2L	0.845201	1.0079e-05	4.95644	6.32579	18	Positive	0.000149066
ENSG00000014216	CAPN1	0.845201	1.0079e-05	4.95644	6.32579	18	Positive	0.000149066
ENSG00000184117	NIPSNAP1	0.845201	1.0079e-05	4.95644	6.32579	18	Positive	0.000149066
ENSG00000163382	NAXE	0.845201	1.0079e-05	4.95644	6.32579	18	Positive	0.000149066
ENSG00000165209	STRBP	0.845201	1.0079e-05	4.95644	6.32579	18	Positive	0.000149066
ENSG00000090339	ICAM1	0.845201	1.0079e-05	4.95644	6.32579	18	Positive	0.000149066
ENSG00000272674	PCDHB16	0.845201	1.0079e-05	4.95644	6.32579	18	Positive	0.000149066
ENSG00000120318	ARAP3	0.845201	1.0079e-05	4.95644	6.32579	18	Positive	0.000149066
ENSG00000115159	GPD2	0.845201	1.0079e-05	4.95644	6.32579	18	Positive	0.000149066
ENSG00000150722	PPP1R1C	0.844883	1.02352e-05	4.95198	6.31746	18	Positive	0.000151128
ENSG00000100504	PYGL	0.843137	1.1129e-05	4.92771	6.27219	18	Positive	0.000160897
ENSG00000079819	EPB41L2	0.843137	1.1129e-05	4.92771	6.27219	18	Positive	0.000160897
ENSG00000151065	DCP1B	0.843137	1.1129e-05	4.92771	6.27219	18	Positive	0.000160897
ENSG00000185008	ROBO2	0.843137	1.1129e-05	4.92771	6.27219	18	Positive	0.000160897
ENSG00000114098	ARMC8	0.843137	1.1129e-05	4.92771	6.27219	18	Positive	0.000160897
ENSG00000100852	ARHGAP5	0.843137	1.1129e-05	4.92771	6.27219	18	Positive	0.000160897
ENSG00000124788	ATXN1	0.843137	1.1129e-05	4.92771	6.27219	18	Positive	0.000160897
ENSG00000165097	KDM1B	0.843137	1.1129e-05	4.92771	6.27219	18	Positive	0.000160897
ENSG00000159713	TPPP3	0.843137	1.1129e-05	4.92771	6.27219	18	Positive	0.000160897
ENSG00000108947	EFNB3	0.843137	1.1129e-05	4.92771	6.27219	18	Positive	0.000160897
ENSG00000148300	REXO4	0.843137	1.1129e-05	4.92771	6.27219	18	Positive	0.000160897
ENSG00000125351	UPF3B	0.843137	1.1129e-05	4.92771	6.27219	18	Positive	0.000160897
ENSG00000095303	PTGS1	0.843137	1.1129e-05	4.92771	6.27219	18	Positive	0.000160897
ENSG00000079931	MOXD1	0.84254	1.14497e-05	4.91946	6.25687	18	Positive	0.000165269
ENSG00000123213	NLN	0.841073	1.22714e-05	4.89932	6.21956	18	Positive	0.000172431
ENSG00000132109	TRIM21	0.841073	1.22714e-05	4.89932	6.21956	18	Positive	0.000172431
ENSG00000164961	WASHC5	0.841073	1.22714e-05	4.89932	6.21956	18	Positive	0.000172431
ENSG00000139737	SLAIN1	0.841073	1.22714e-05	4.89932	6.21956	18	Positive	0.000172431
ENSG00000197457	STMN3	0.841073	1.22714e-05	4.89932	6.21956	18	Positive	0.000172431
ENSG00000039560	RAI14	0.841073	1.22714e-05	4.89932	6.21956	18	Positive	0.000172431
ENSG00000164169	PRMT9	0.841073	1.22714e-05	4.89932	6.21956	18	Positive	0.000172431
ENSG00000136010	ALDH1L2	0.841073	1.22714e-05	4.89932	6.21956	18	Positive	0.000172431
ENSG00000083937	CHMP2B	0.841073	1.22714e-05	4.89932	6.21956	18	Positive	0.000172431
ENSG00000146802	TMEM168	0.841073	1.22714e-05	4.89932	6.21956	18	Positive	0.000172431
ENSG00000125285	SOX21	0.841073	1.22714e-05	4.89932	6.21956	18	Positive	0.000172431
ENSG00000162909	CAPN2	0.841073	1.22714e-05	4.89932	6.21956	18	Positive	0.000172431
ENSG00000079277	MKNK1	0.841073	1.22714e-05	4.89932	6.21956	18	Positive	0.000172431
ENSG00000198130	HIBCH	0.841073	1.22714e-05	4.89932	6.21956	18	Positive	0.000172431
ENSG00000070061	ELP1	0.841073	1.22714e-05	4.89932	6.21956	18	Positive	0.000172431
ENSG00000101407	TTI1	0.841073	1.22714e-05	4.89932	6.21956	18	Positive	0.000172431
ENSG00000111331	OAS3	0.841073	1.22714e-05	4.89932	6.21956	18	Positive	0.000172431
ENSG00000189058	APOD	0.840746	1.24612e-05	4.89486	6.21131	18	Positive	0.000174826
ENSG00000169641	LUZP1	0.839009	1.35127e-05	4.87127	6.16786	18	Positive	0.000183296
ENSG00000107164	FUBP3	0.839009	1.35127e-05	4.87127	6.16786	18	Positive	0.000183296
ENSG00000121440	PDZRN3	0.839009	1.35127e-05	4.87127	6.16786	18	Positive	0.000183296
ENSG00000188419	CHM	0.839009	1.35127e-05	4.87127	6.16786	18	Positive	0.000183296
ENSG00000138771	SHROOM3	0.839009	1.35127e-05	4.87127	6.16786	18	Positive	0.000183296
ENSG00000068971	PPP2R5B	0.839009	1.35127e-05	4.87127	6.16786	18	Positive	0.000183296
ENSG00000112852	PCDHB2	0.839009	1.35127e-05	4.87127	6.16786	18	Positive	0.000183296
ENSG00000151876	FBXO4	0.839009	1.35127e-05	4.87127	6.16786	18	Positive	0.000183296
ENSG00000132613	MTSS2	0.839009	1.35127e-05	4.87127	6.16786	18	Positive	0.000183296
ENSG00000131095	GFAP	0.839009	1.35127e-05	4.87127	6.16786	18	Positive	0.000183296
ENSG00000137154	RPS6	0.839009	1.35127e-05	4.87127	6.16786	18	Positive	0.000183296
ENSG00000198797	BRINP2	0.839009	1.35127e-05	4.87127	6.16786	18	Positive	0.000183296
ENSG00000124831	LRRFIP1	0.839009	1.35127e-05	4.87127	6.16786	18	Positive	0.000183296
ENSG00000114200	BCHE	0.839009	1.35127e-05	4.87127	6.16786	18	Positive	0.000183296
ENSG00000167106	FAM102A	0.839009	1.35127e-05	4.87127	6.16786	18	Positive	0.000183296
ENSG00000155542	SETD9	0.839009	1.35127e-05	4.87127	6.16786	18	Positive	0.000183296
ENSG00000064300	NGFR	0.839009	1.35127e-05	4.87127	6.16786	18	Positive	0.000183296
ENSG00000188677	PARVB	0.839009	1.35127e-05	4.87127	6.16786	18	Positive	0.000183296
ENSG00000087095	NLK	0.839009	1.35127e-05	4.87127	6.16786	18	Positive	0.000183296
ENSG00000165219	GAPVD1	0.839009	1.35127e-05	4.87127	6.16786	18	Positive	0.000183296
ENSG00000088808	PPP1R13B	0.839009	1.35127e-05	4.87127	6.16786	18	Positive	0.000183296
ENSG00000142892	PIGK	0.836945	1.48599e-05	4.84355	6.11705	18	Positive	0.000195963
ENSG00000103966	EHD4	0.836945	1.48599e-05	4.84355	6.11705	18	Positive	0.000195963
ENSG00000130309	COLGALT1	0.836945	1.48599e-05	4.84355	6.11705	18	Positive	0.000195963
ENSG00000100139	MICALL1	0.836945	1.48599e-05	4.84355	6.11705	18	Positive	0.000195963
ENSG00000074964	ARHGEF10L	0.836945	1.48599e-05	4.84355	6.11705	18	Positive	0.000195963
ENSG00000163655	GMPS	0.836945	1.48599e-05	4.84355	6.11705	18	Positive	0.000195963
ENSG00000197496	SLC2A10	0.836945	1.48599e-05	4.84355	6.11705	18	Positive	0.000195963
ENSG00000167258	CDK12	0.836945	1.48599e-05	4.84355	6.11705	18	Positive	0.000195963
ENSG00000172336	POP7	0.836945	1.48599e-05	4.84355	6.11705	18	Positive	0.000195963
ENSG00000181744	DIPK2A	0.836945	1.48599e-05	4.84355	6.11705	18	Positive	0.000195963
ENSG00000165322	ARHGAP12	0.836945	1.48599e-05	4.84355	6.11705	18	Positive	0.000195963
ENSG00000060982	BCAT1	0.836945	1.48599e-05	4.84355	6.11705	18	Positive	0.000195963
ENSG00000064666	CNN2	0.836945	1.48599e-05	4.84355	6.11705	18	Positive	0.000195963
ENSG00000072042	RDH11	0.836945	1.48599e-05	4.84355	6.11705	18	Positive	0.000195963
ENSG00000109107	ALDOC	0.836945	1.48599e-05	4.84355	6.11705	18	Positive	0.000195963
ENSG00000116497	S100PBP	0.836945	1.48599e-05	4.84355	6.11705	18	Positive	0.000195963
ENSG00000131094	C1QL1	0.836945	1.48599e-05	4.84355	6.11705	18	Positive	0.000195963
ENSG00000037474	NSUN2	0.836945	1.48599e-05	4.84355	6.11705	18	Positive	0.000195963
ENSG00000157851	DPYSL5	0.836945	1.48599e-05	4.84355	6.11705	18	Positive	0.000195963
ENSG00000103381	CPPED1	0.83661	1.50893e-05	4.83907	6.10888	18	Positive	0.000198698
ENSG00000213722	DDAH2	0.834881	1.63204e-05	4.81614	6.06712	18	Positive	0.000208212
ENSG00000171476	HOPX	0.834881	1.63204e-05	4.81614	6.06712	18	Positive	0.000208212
ENSG00000167771	RCOR2	0.834881	1.63204e-05	4.81614	6.06712	18	Positive	0.000208212
ENSG00000076928	ARHGEF1	0.834881	1.63204e-05	4.81614	6.06712	18	Positive	0.000208212
ENSG00000239887	C1orf226	0.834881	1.63204e-05	4.81614	6.06712	18	Positive	0.000208212
ENSG00000070770	CSNK2A2	0.834881	1.63204e-05	4.81614	6.06712	18	Positive	0.000208212
ENSG00000128567	PODXL	0.834881	1.63204e-05	4.81614	6.06712	18	Positive	0.000208212
ENSG00000104142	VPS18	0.834881	1.63204e-05	4.81614	6.06712	18	Positive	0.000208212
ENSG00000145623	OSMR	0.834881	1.63204e-05	4.81614	6.06712	18	Positive	0.000208212
ENSG00000132768	DPH2	0.834881	1.63204e-05	4.81614	6.06712	18	Positive	0.000208212
ENSG00000149476	TKFC	0.834881	1.63204e-05	4.81614	6.06712	18	Positive	0.000208212
ENSG00000090530	P3H2	0.834881	1.63204e-05	4.81614	6.06712	18	Positive	0.000208212
ENSG00000183696	UPP1	0.834881	1.63204e-05	4.81614	6.06712	18	Positive	0.000208212
ENSG00000109452	INPP4B	0.834881	1.63204e-05	4.81614	6.06712	18	Positive	0.000208212
ENSG00000214435	AS3MT	0.834881	1.63204e-05	4.81614	6.06712	18	Positive	0.000208212
ENSG00000133961	NUMB	0.834881	1.63204e-05	4.81614	6.06712	18	Positive	0.000208212
ENSG00000197121	PGAP1	0.834881	1.63204e-05	4.81614	6.06712	18	Positive	0.000208212
ENSG00000132153	DHX30	0.834881	1.63204e-05	4.81614	6.06712	18	Positive	0.000208212
ENSG00000126267	COX6B1	0.834881	1.63204e-05	4.81614	6.06712	18	Positive	0.000208212
ENSG00000105607	GCDH	0.834881	1.63204e-05	4.81614	6.06712	18	Positive	0.000208212
ENSG00000072832	CRMP1	0.834881	1.63204e-05	4.81614	6.06712	18	Positive	0.000208212
ENSG00000154370	TRIM11	0.834881	1.63204e-05	4.81614	6.06712	18	Positive	0.000208212
ENSG00000121413	ZSCAN18	0.83428	1.67683e-05	4.80821	6.05273	18	Positive	0.000213624
ENSG00000168259	DNAJC7	0.832817	1.79019e-05	4.78905	6.01803	18	Positive	0.000221183
ENSG00000185049	NELFA	0.832817	1.79019e-05	4.78905	6.01803	18	Positive	0.000221183
ENSG00000125457	MIF4GD	0.832817	1.79019e-05	4.78905	6.01803	18	Positive	0.000221183
ENSG00000116750	UCHL5	0.832817	1.79019e-05	4.78905	6.01803	18	Positive	0.000221183
ENSG00000031081	ARHGAP31	0.832817	1.79019e-05	4.78905	6.01803	18	Positive	0.000221183
ENSG00000178764	ZHX2	0.832817	1.79019e-05	4.78905	6.01803	18	Positive	0.000221183
ENSG00000112319	EYA4	0.832817	1.79019e-05	4.78905	6.01803	18	Positive	0.000221183
ENSG00000099246	RAB18	0.832817	1.79019e-05	4.78905	6.01803	18	Positive	0.000221183
ENSG00000154217	PITPNC1	0.832817	1.79019e-05	4.78905	6.01803	18	Positive	0.000221183
ENSG00000108021	TASOR2	0.832817	1.79019e-05	4.78905	6.01803	18	Positive	0.000221183
ENSG00000178904	DPY19L3	0.832817	1.79019e-05	4.78905	6.01803	18	Positive	0.000221183
ENSG00000134291	TMEM106C	0.832817	1.79019e-05	4.78905	6.01803	18	Positive	0.000221183
ENSG00000171368	TPPP	0.832817	1.79019e-05	4.78905	6.01803	18	Positive	0.000221183
ENSG00000148248	SURF4	0.832817	1.79019e-05	4.78905	6.01803	18	Positive	0.000221183
ENSG00000137947	GTF2B	0.832817	1.79019e-05	4.78905	6.01803	18	Positive	0.000221183
ENSG00000166348	USP54	0.832817	1.79019e-05	4.78905	6.01803	18	Positive	0.000221183
ENSG00000095787	WAC	0.832817	1.79019e-05	4.78905	6.01803	18	Positive	0.000221183
ENSG00000047648	ARHGAP6	0.832817	1.79019e-05	4.78905	6.01803	18	Positive	0.000221183
ENSG00000073111	MCM2	0.832817	1.79019e-05	4.78905	6.01803	18	Positive	0.000221183
ENSG00000197548	ATG7	0.832817	1.79019e-05	4.78905	6.01803	18	Positive	0.000221183
ENSG00000159593	NAE1	0.832817	1.79019e-05	4.78905	6.01803	18	Positive	0.000221183
ENSG00000176978	DPP7	0.832817	1.79019e-05	4.78905	6.01803	18	Positive	0.000221183
ENSG00000123496	IL13RA2	0.83146	1.90122e-05	4.77139	5.98619	18	Positive	0.000234579
ENSG00000090863	GLG1	0.830753	1.96126e-05	4.76225	5.96976	18	Positive	0.000235535
ENSG00000176393	RNPEP	0.830753	1.96126e-05	4.76225	5.96976	18	Positive	0.000235535
ENSG00000148356	LRSAM1	0.830753	1.96126e-05	4.76225	5.96976	18	Positive	0.000235535
ENSG00000140332	TLE3	0.830753	1.96126e-05	4.76225	5.96976	18	Positive	0.000235535
ENSG00000087253	LPCAT2	0.830753	1.96126e-05	4.76225	5.96976	18	Positive	0.000235535
ENSG00000088256	GNA11	0.830753	1.96126e-05	4.76225	5.96976	18	Positive	0.000235535
ENSG00000155850	SLC26A2	0.830753	1.96126e-05	4.76225	5.96976	18	Positive	0.000235535
ENSG00000113209	PCDHB5	0.830753	1.96126e-05	4.76225	5.96976	18	Positive	0.000235535
ENSG00000168785	TSPAN5	0.830753	1.96126e-05	4.76225	5.96976	18	Positive	0.000235535
ENSG00000131019	ULBP3	0.830753	1.96126e-05	4.76225	5.96976	18	Positive	0.000235535
ENSG00000172594	SMPDL3A	0.830753	1.96126e-05	4.76225	5.96976	18	Positive	0.000235535
ENSG00000131013	PPIL4	0.830753	1.96126e-05	4.76225	5.96976	18	Positive	0.000235535
ENSG00000164953	TMEM67	0.830753	1.96126e-05	4.76225	5.96976	18	Positive	0.000235535
ENSG00000124212	PTGIS	0.830753	1.96126e-05	4.76225	5.96976	18	Positive	0.000235535
ENSG00000168899	VAMP5	0.830753	1.96126e-05	4.76225	5.96976	18	Positive	0.000235535
ENSG00000138107	ACTR1A	0.830753	1.96126e-05	4.76225	5.96976	18	Positive	0.000235535
ENSG00000178467	P4HTM	0.830753	1.96126e-05	4.76225	5.96976	18	Positive	0.000235535
ENSG00000242802	AP5Z1	0.830753	1.96126e-05	4.76225	5.96976	18	Positive	0.000235535
ENSG00000133103	COG6	0.830753	1.96126e-05	4.76225	5.96976	18	Positive	0.000235535
ENSG00000119688	ABCD4	0.830753	1.96126e-05	4.76225	5.96976	18	Positive	0.000235535
ENSG00000021355	SERPINB1	0.830336	1.99752e-05	4.75687	5.9601	18	Positive	0.00023957
ENSG00000205683	DPF3	0.828689	2.14612e-05	4.73575	5.92229	18	Positive	0.00025104
ENSG00000128656	CHN1	0.828689	2.14612e-05	4.73575	5.92229	18	Positive	0.00025104
ENSG00000157600	TMEM164	0.828689	2.14612e-05	4.73575	5.92229	18	Positive	0.00025104
ENSG00000151491	EPS8	0.828689	2.14612e-05	4.73575	5.92229	18	Positive	0.00025104
ENSG00000149474	KAT14	0.828689	2.14612e-05	4.73575	5.92229	18	Positive	0.00025104
ENSG00000196284	SUPT3H	0.828689	2.14612e-05	4.73575	5.92229	18	Positive	0.00025104
ENSG00000061337	LZTS1	0.828689	2.14612e-05	4.73575	5.92229	18	Positive	0.00025104
ENSG00000070808	CAMK2A	0.828689	2.14612e-05	4.73575	5.92229	18	Positive	0.00025104
ENSG00000090674	MCOLN1	0.828689	2.14612e-05	4.73575	5.92229	18	Positive	0.00025104
ENSG00000182175	RGMA	0.828689	2.14612e-05	4.73575	5.92229	18	Positive	0.00025104
ENSG00000136936	XPA	0.828689	2.14612e-05	4.73575	5.92229	18	Positive	0.00025104
ENSG00000171603	CLSTN1	0.828689	2.14612e-05	4.73575	5.92229	18	Positive	0.00025104
ENSG00000012171	SEMA3B	0.828689	2.14612e-05	4.73575	5.92229	18	Positive	0.00025104
ENSG00000141441	GAREM1	0.828689	2.14612e-05	4.73575	5.92229	18	Positive	0.00025104
ENSG00000176974	SHMT1	0.828689	2.14612e-05	4.73575	5.92229	18	Positive	0.00025104
ENSG00000077549	CAPZB	0.828689	2.14612e-05	4.73575	5.92229	18	Positive	0.00025104
ENSG00000130477	UNC13A	0.828689	2.14612e-05	4.73575	5.92229	18	Positive	0.00025104
ENSG00000141401	IMPA2	0.828689	2.14612e-05	4.73575	5.92229	18	Positive	0.00025104
ENSG00000172893	DHCR7	0.828689	2.14612e-05	4.73575	5.92229	18	Positive	0.00025104
ENSG00000081154	PCNP	0.826625	2.34566e-05	4.70954	5.87559	18	Positive	0.000268454
ENSG00000011021	CLCN6	0.826625	2.34566e-05	4.70954	5.87559	18	Positive	0.000268454
ENSG00000163449	TMEM169	0.826625	2.34566e-05	4.70954	5.87559	18	Positive	0.000268454
ENSG00000075275	CELSR1	0.826625	2.34566e-05	4.70954	5.87559	18	Positive	0.000268454
ENSG00000101189	MRGBP	0.826625	2.34566e-05	4.70954	5.87559	18	Positive	0.000268454
ENSG00000110108	TMEM109	0.826625	2.34566e-05	4.70954	5.87559	18	Positive	0.000268454
ENSG00000124171	PARD6B	0.826625	2.34566e-05	4.70954	5.87559	18	Positive	0.000268454
ENSG00000116171	SCP2	0.826625	2.34566e-05	4.70954	5.87559	18	Positive	0.000268454
ENSG00000184164	CRELD2	0.826625	2.34566e-05	4.70954	5.87559	18	Positive	0.000268454
ENSG00000164167	LSM6	0.826625	2.34566e-05	4.70954	5.87559	18	Positive	0.000268454
ENSG00000125755	SYMPK	0.826625	2.34566e-05	4.70954	5.87559	18	Positive	0.000268454
ENSG00000105755	ETHE1	0.826625	2.34566e-05	4.70954	5.87559	18	Positive	0.000268454
ENSG00000213366	GSTM2	0.826625	2.34566e-05	4.70954	5.87559	18	Positive	0.000268454
ENSG00000164187	LMBRD2	0.826625	2.34566e-05	4.70954	5.87559	18	Positive	0.000268454
ENSG00000139641	ESYT1	0.826625	2.34566e-05	4.70954	5.87559	18	Positive	0.000268454
ENSG00000141569	TRIM65	0.826625	2.34566e-05	4.70954	5.87559	18	Positive	0.000268454
ENSG00000184408	KCND2	0.826625	2.34566e-05	4.70954	5.87559	18	Positive	0.000268454
ENSG00000264522	OTUD7B	0.824561	2.56082e-05	4.68361	5.82963	18	Positive	0.000287598
ENSG00000164081	TEX264	0.824561	2.56082e-05	4.68361	5.82963	18	Positive	0.000287598
ENSG00000160703	NLRX1	0.824561	2.56082e-05	4.68361	5.82963	18	Positive	0.000287598
ENSG00000105926	MPP6	0.824561	2.56082e-05	4.68361	5.82963	18	Positive	0.000287598
ENSG00000100330	MTMR3	0.824561	2.56082e-05	4.68361	5.82963	18	Positive	0.000287598
ENSG00000167264	DUS2	0.824561	2.56082e-05	4.68361	5.82963	18	Positive	0.000287598
ENSG00000129219	PLD2	0.824561	2.56082e-05	4.68361	5.82963	18	Positive	0.000287598
ENSG00000171700	RGS19	0.824561	2.56082e-05	4.68361	5.82963	18	Positive	0.000287598
ENSG00000131899	LLGL1	0.824561	2.56082e-05	4.68361	5.82963	18	Positive	0.000287598
ENSG00000116213	WRAP73	0.824561	2.56082e-05	4.68361	5.82963	18	Positive	0.000287598
ENSG00000104312	RIPK2	0.824561	2.56082e-05	4.68361	5.82963	18	Positive	0.000287598
ENSG00000142102	PGGHG	0.824561	2.56082e-05	4.68361	5.82963	18	Positive	0.000287598
ENSG00000134769	DTNA	0.824561	2.56082e-05	4.68361	5.82963	18	Positive	0.000287598
ENSG00000275183	LENG9	0.824561	2.56082e-05	4.68361	5.82963	18	Positive	0.000287598
ENSG00000132274	TRIM22	0.824561	2.56082e-05	4.68361	5.82963	18	Positive	0.000287598
ENSG00000166477	LEO1	0.822497	2.79262e-05	4.65796	5.78441	18	Positive	0.000307495
ENSG00000041802	LSG1	0.822497	2.79262e-05	4.65796	5.78441	18	Positive	0.000307495
ENSG00000103591	AAGAB	0.822497	2.79262e-05	4.65796	5.78441	18	Positive	0.000307495
ENSG00000132182	NUP210	0.822497	2.79262e-05	4.65796	5.78441	18	Positive	0.000307495
ENSG00000078114	NEBL	0.822497	2.79262e-05	4.65796	5.78441	18	Positive	0.000307495
ENSG00000110218	PANX1	0.822497	2.79262e-05	4.65796	5.78441	18	Positive	0.000307495
ENSG00000079459	FDFT1	0.822497	2.79262e-05	4.65796	5.78441	18	Positive	0.000307495
ENSG00000066117	SMARCD1	0.822497	2.79262e-05	4.65796	5.78441	18	Positive	0.000307495
ENSG00000154743	TSEN2	0.822497	2.79262e-05	4.65796	5.78441	18	Positive	0.000307495
ENSG00000139734	DIAPH3	0.822497	2.79262e-05	4.65796	5.78441	18	Positive	0.000307495
ENSG00000186866	POFUT2	0.822497	2.79262e-05	4.65796	5.78441	18	Positive	0.000307495
ENSG00000101474	APMAP	0.822497	2.79262e-05	4.65796	5.78441	18	Positive	0.000307495
ENSG00000101940	WDR13	0.822497	2.79262e-05	4.65796	5.78441	18	Positive	0.000307495
ENSG00000198825	INPP5F	0.822497	2.79262e-05	4.65796	5.78441	18	Positive	0.000307495
ENSG00000179761	PIPOX	0.822497	2.79262e-05	4.65796	5.78441	18	Positive	0.000307495
ENSG00000169189	NSMCE1	0.822497	2.79262e-05	4.65796	5.78441	18	Positive	0.000307495
ENSG00000164056	SPRY1	0.820433	3.04208e-05	4.63257	5.73989	18	Positive	0.000328537
ENSG00000165895	ARHGAP42	0.820433	3.04208e-05	4.63257	5.73989	18	Positive	0.000328537
ENSG00000168702	LRP1B	0.820433	3.04208e-05	4.63257	5.73989	18	Positive	0.000328537
ENSG00000170903	MSANTD4	0.820433	3.04208e-05	4.63257	5.73989	18	Positive	0.000328537
ENSG00000080503	SMARCA2	0.820433	3.04208e-05	4.63257	5.73989	18	Positive	0.000328537
ENSG00000108604	SMARCD2	0.820433	3.04208e-05	4.63257	5.73989	18	Positive	0.000328537
ENSG00000103496	STX4	0.820433	3.04208e-05	4.63257	5.73989	18	Positive	0.000328537
ENSG00000148396	SEC16A	0.820433	3.04208e-05	4.63257	5.73989	18	Positive	0.000328537
ENSG00000108061	SHOC2	0.820433	3.04208e-05	4.63257	5.73989	18	Positive	0.000328537
ENSG00000105287	PRKD2	0.820433	3.04208e-05	4.63257	5.73989	18	Positive	0.000328537
ENSG00000144647	POMGNT2	0.820433	3.04208e-05	4.63257	5.73989	18	Positive	0.000328537
ENSG00000146966	DENND2A	0.820433	3.04208e-05	4.63257	5.73989	18	Positive	0.000328537
ENSG00000113657	DPYSL3	0.820433	3.04208e-05	4.63257	5.73989	18	Positive	0.000328537
ENSG00000103932	RPAP1	0.820433	3.04208e-05	4.63257	5.73989	18	Positive	0.000328537
ENSG00000197150	ABCB8	0.820433	3.04208e-05	4.63257	5.73989	18	Positive	0.000328537
ENSG00000103047	TANGO6	0.820433	3.04208e-05	4.63257	5.73989	18	Positive	0.000328537
ENSG00000173915	ATP5MD	0.818369	3.31031e-05	4.60744	5.69605	18	Positive	0.000350364
ENSG00000198917	SPOUT1	0.818369	3.31031e-05	4.60744	5.69605	18	Positive	0.000350364
ENSG00000185565	LSAMP	0.818369	3.31031e-05	4.60744	5.69605	18	Positive	0.000350364
ENSG00000147251	DOCK11	0.818369	3.31031e-05	4.60744	5.69605	18	Positive	0.000350364
ENSG00000086544	ITPKC	0.818369	3.31031e-05	4.60744	5.69605	18	Positive	0.000350364
ENSG00000125675	GRIA3	0.818369	3.31031e-05	4.60744	5.69605	18	Positive	0.000350364
ENSG00000178585	CTNNBIP1	0.818369	3.31031e-05	4.60744	5.69605	18	Positive	0.000350364
ENSG00000119408	NEK6	0.818369	3.31031e-05	4.60744	5.69605	18	Positive	0.000350364
ENSG00000177301	KCNA2	0.818369	3.31031e-05	4.60744	5.69605	18	Positive	0.000350364
ENSG00000101473	ACOT8	0.818369	3.31031e-05	4.60744	5.69605	18	Positive	0.000350364
ENSG00000172009	THOP1	0.818369	3.31031e-05	4.60744	5.69605	18	Positive	0.000350364
ENSG00000277531	PNMA8C	0.818369	3.31031e-05	4.60744	5.69605	18	Positive	0.000350364
ENSG00000067057	PFKP	0.818369	3.31031e-05	4.60744	5.69605	18	Positive	0.000350364
ENSG00000167085	PHB	0.818369	3.31031e-05	4.60744	5.69605	18	Positive	0.000350364
ENSG00000182463	TSHZ2	0.818369	3.31031e-05	4.60744	5.69605	18	Positive	0.000350364
ENSG00000171262	FAM98B	0.818369	3.31031e-05	4.60744	5.69605	18	Positive	0.000350364
ENSG00000165732	DDX21	0.818369	3.31031e-05	4.60744	5.69605	18	Positive	0.000350364
ENSG00000146112	PPP1R18	0.816305	3.59844e-05	4.58257	5.65288	18	Positive	0.000374696
ENSG00000108830	RND2	0.816305	3.59844e-05	4.58257	5.65288	18	Positive	0.000374696
ENSG00000019144	PHLDB1	0.816305	3.59844e-05	4.58257	5.65288	18	Positive	0.000374696
ENSG00000072415	MPP5	0.816305	3.59844e-05	4.58257	5.65288	18	Positive	0.000374696
ENSG00000132434	LANCL2	0.816305	3.59844e-05	4.58257	5.65288	18	Positive	0.000374696
ENSG00000101182	PSMA7	0.816305	3.59844e-05	4.58257	5.65288	18	Positive	0.000374696
ENSG00000167904	TMEM68	0.816305	3.59844e-05	4.58257	5.65288	18	Positive	0.000374696
ENSG00000125166	GOT2	0.816305	3.59844e-05	4.58257	5.65288	18	Positive	0.000374696
ENSG00000156976	EIF4A2	0.816305	3.59844e-05	4.58257	5.65288	18	Positive	0.000374696
ENSG00000101986	ABCD1	0.816305	3.59844e-05	4.58257	5.65288	18	Positive	0.000374696
ENSG00000182541	LIMK2	0.816305	3.59844e-05	4.58257	5.65288	18	Positive	0.000374696
ENSG00000053371	AKR7A2	0.816305	3.59844e-05	4.58257	5.65288	18	Positive	0.000374696
ENSG00000040199	PHLPP2	0.816305	3.59844e-05	4.58257	5.65288	18	Positive	0.000374696
ENSG00000101132	PFDN4	0.816305	3.59844e-05	4.58257	5.65288	18	Positive	0.000374696
ENSG00000172020	GAP43	0.814241	3.90768e-05	4.55795	5.61037	18	Positive	0.00039815
ENSG00000029725	RABEP1	0.814241	3.90768e-05	4.55795	5.61037	18	Positive	0.00039815
ENSG00000157985	AGAP1	0.814241	3.90768e-05	4.55795	5.61037	18	Positive	0.00039815
ENSG00000134247	PTGFRN	0.814241	3.90768e-05	4.55795	5.61037	18	Positive	0.00039815
ENSG00000168216	LMBRD1	0.814241	3.90768e-05	4.55795	5.61037	18	Positive	0.00039815
ENSG00000117899	MESD	0.814241	3.90768e-05	4.55795	5.61037	18	Positive	0.00039815
ENSG00000198839	ZNF277	0.814241	3.90768e-05	4.55795	5.61037	18	Positive	0.00039815
ENSG00000125821	DTD1	0.814241	3.90768e-05	4.55795	5.61037	18	Positive	0.00039815
ENSG00000084073	ZMPSTE24	0.814241	3.90768e-05	4.55795	5.61037	18	Positive	0.00039815
ENSG00000105223	PLD3	0.814241	3.90768e-05	4.55795	5.61037	18	Positive	0.00039815
ENSG00000135823	STX6	0.814241	3.90768e-05	4.55795	5.61037	18	Positive	0.00039815
ENSG00000198929	NOS1AP	0.814241	3.90768e-05	4.55795	5.61037	18	Positive	0.00039815
ENSG00000091947	TMEM101	0.814241	3.90768e-05	4.55795	5.61037	18	Positive	0.00039815
ENSG00000159164	SV2A	0.814241	3.90768e-05	4.55795	5.61037	18	Positive	0.00039815
ENSG00000135776	ABCB10	0.814241	3.90768e-05	4.55795	5.61037	18	Positive	0.00039815
ENSG00000101871	MID1	0.814241	3.90768e-05	4.55795	5.61037	18	Positive	0.00039815
ENSG00000141098	GFOD2	0.814241	3.90768e-05	4.55795	5.61037	18	Positive	0.00039815
ENSG00000112282	MED23	0.814241	3.90768e-05	4.55795	5.61037	18	Positive	0.00039815
ENSG00000075618	FSCN1	0.814241	3.90768e-05	4.55795	5.61037	18	Positive	0.00039815
ENSG00000122958	VPS26A	0.812178	4.23928e-05	4.53357	5.56848	18	Positive	0.000422849
ENSG00000213614	HEXA	0.812178	4.23928e-05	4.53357	5.56848	18	Positive	0.000422849
ENSG00000128944	KNSTRN	0.812178	4.23928e-05	4.53357	5.56848	18	Positive	0.000422849
ENSG00000066422	ZBTB11	0.812178	4.23928e-05	4.53357	5.56848	18	Positive	0.000422849
ENSG00000002549	LAP3	0.812178	4.23928e-05	4.53357	5.56848	18	Positive	0.000422849
ENSG00000152620	NADK2	0.812178	4.23928e-05	4.53357	5.56848	18	Positive	0.000422849
ENSG00000188486	H2AX	0.812178	4.23928e-05	4.53357	5.56848	18	Positive	0.000422849
ENSG00000095066	HOOK2	0.812178	4.23928e-05	4.53357	5.56848	18	Positive	0.000422849
ENSG00000156273	BACH1	0.812178	4.23928e-05	4.53357	5.56848	18	Positive	0.000422849
ENSG00000159322	ADPGK	0.812178	4.23928e-05	4.53357	5.56848	18	Positive	0.000422849
ENSG00000197879	MYO1C	0.812178	4.23928e-05	4.53357	5.56848	18	Positive	0.000422849
ENSG00000140105	WARS1	0.812178	4.23928e-05	4.53357	5.56848	18	Positive	0.000422849
ENSG00000163820	FYCO1	0.812178	4.23928e-05	4.53357	5.56848	18	Positive	0.000422849
ENSG00000184602	SNN	0.812178	4.23928e-05	4.53357	5.56848	18	Positive	0.000422849
ENSG00000131981	LGALS3	0.812178	4.23928e-05	4.53357	5.56848	18	Positive	0.000422849
ENSG00000154803	FLCN	0.812178	4.23928e-05	4.53357	5.56848	18	Positive	0.000422849
ENSG00000165304	MELK	0.812178	4.23928e-05	4.53357	5.56848	18	Positive	0.000422849
ENSG00000172037	LAMB2	0.812178	4.23928e-05	4.53357	5.56848	18	Positive	0.000422849
ENSG00000234745	HLA-B	0.812178	4.23928e-05	4.53357	5.56848	18	Positive	0.000422849
ENSG00000133048	CHI3L1	0.811564	4.34229e-05	4.52638	5.55616	18	Positive	0.000432644
ENSG00000116285	ERRFI1	0.810263	4.56799e-05	4.51118	5.53018	18	Positive	0.00044642
ENSG00000166971	AKTIP	0.810114	4.59455e-05	4.50944	5.52721	18	Positive	0.00044642
ENSG00000148204	CRB2	0.810114	4.59455e-05	4.50944	5.52721	18	Positive	0.00044642
ENSG00000196961	AP2A1	0.810114	4.59455e-05	4.50944	5.52721	18	Positive	0.00044642
ENSG00000172380	GNG12	0.810114	4.59455e-05	4.50944	5.52721	18	Positive	0.00044642
ENSG00000143127	ITGA10	0.810114	4.59455e-05	4.50944	5.52721	18	Positive	0.00044642
ENSG00000173653	RCE1	0.810114	4.59455e-05	4.50944	5.52721	18	Positive	0.00044642
ENSG00000154920	EME1	0.810114	4.59455e-05	4.50944	5.52721	18	Positive	0.00044642
ENSG00000088538	DOCK3	0.810114	4.59455e-05	4.50944	5.52721	18	Positive	0.00044642
ENSG00000108219	TSPAN14	0.810114	4.59455e-05	4.50944	5.52721	18	Positive	0.00044642
ENSG00000087258	GNAO1	0.810114	4.59455e-05	4.50944	5.52721	18	Positive	0.00044642
ENSG00000140993	TIGD7	0.810114	4.59455e-05	4.50944	5.52721	18	Positive	0.00044642
ENSG00000118900	UBN1	0.810114	4.59455e-05	4.50944	5.52721	18	Positive	0.00044642
ENSG00000266173	STRADA	0.810114	4.59455e-05	4.50944	5.52721	18	Positive	0.00044642
ENSG00000196781	TLE1	0.810114	4.59455e-05	4.50944	5.52721	18	Positive	0.00044642
ENSG00000121297	TSHZ3	0.810114	4.59455e-05	4.50944	5.52721	18	Positive	0.00044642
ENSG00000157227	MMP14	0.810114	4.59455e-05	4.50944	5.52721	18	Positive	0.00044642
ENSG00000137767	SQOR	0.810114	4.59455e-05	4.50944	5.52721	18	Positive	0.00044642
ENSG00000173581	CCDC106	0.810114	4.59455e-05	4.50944	5.52721	18	Positive	0.00044642
ENSG00000189221	MAOA	0.810114	4.59455e-05	4.50944	5.52721	18	Positive	0.00044642
ENSG00000161217	PCYT1A	0.810114	4.59455e-05	4.50944	5.52721	18	Positive	0.00044642
ENSG00000127955	GNAI1	0.810114	4.59455e-05	4.50944	5.52721	18	Positive	0.00044642
ENSG00000109911	ELP4	0.810114	4.59455e-05	4.50944	5.52721	18	Positive	0.00044642
ENSG00000085276	MECOM	0.809723	4.66464e-05	4.50489	5.51946	18	Positive	0.000452741
ENSG00000070778	PTPN21	0.80805	4.97486e-05	4.48553	5.48654	18	Positive	0.000473664
ENSG00000165478	HEPACAM	0.80805	4.97486e-05	4.48553	5.48654	18	Positive	0.000473664
ENSG00000156113	KCNMA1	0.80805	4.97486e-05	4.48553	5.48654	18	Positive	0.000473664
ENSG00000142949	PTPRF	0.80805	4.97486e-05	4.48553	5.48654	18	Positive	0.000473664
ENSG00000145715	RASA1	0.80805	4.97486e-05	4.48553	5.48654	18	Positive	0.000473664
ENSG00000136021	SCYL2	0.80805	4.97486e-05	4.48553	5.48654	18	Positive	0.000473664
ENSG00000103319	EEF2K	0.80805	4.97486e-05	4.48553	5.48654	18	Positive	0.000473664
ENSG00000169223	LMAN2	0.80805	4.97486e-05	4.48553	5.48654	18	Positive	0.000473664
ENSG00000151240	DIP2C	0.80805	4.97486e-05	4.48553	5.48654	18	Positive	0.000473664
ENSG00000116455	WDR77	0.80805	4.97486e-05	4.48553	5.48654	18	Positive	0.000473664
ENSG00000139722	VPS37B	0.80805	4.97486e-05	4.48553	5.48654	18	Positive	0.000473664
ENSG00000135596	MICAL1	0.80805	4.97486e-05	4.48553	5.48654	18	Positive	0.000473664
ENSG00000112159	MDN1	0.80805	4.97486e-05	4.48553	5.48654	18	Positive	0.000473664
ENSG00000161671	EMC10	0.80805	4.97486e-05	4.48553	5.48654	18	Positive	0.000473664
ENSG00000063660	GPC1	0.80805	4.97486e-05	4.48553	5.48654	18	Positive	0.000473664
ENSG00000144824	PHLDB2	0.80805	4.97486e-05	4.48553	5.48654	18	Positive	0.000473664
ENSG00000239713	APOBEC3G	0.80805	4.97486e-05	4.48553	5.48654	18	Positive	0.000473664
ENSG00000153933	DGKE	0.80805	4.97486e-05	4.48553	5.48654	18	Positive	0.000473664
ENSG00000136802	LRRC8A	0.805986	5.38164e-05	4.46186	5.44644	18	Positive	0.000502305
ENSG00000138468	SENP7	0.805986	5.38164e-05	4.46186	5.44644	18	Positive	0.000502305
ENSG00000133943	DGLUCY	0.805986	5.38164e-05	4.46186	5.44644	18	Positive	0.000502305
ENSG00000187624	C17orf97	0.805986	5.38164e-05	4.46186	5.44644	18	Positive	0.000502305
ENSG00000154822	PLCL2	0.805986	5.38164e-05	4.46186	5.44644	18	Positive	0.000502305
ENSG00000129534	MIS18BP1	0.805986	5.38164e-05	4.46186	5.44644	18	Positive	0.000502305
ENSG00000071189	SNX13	0.805986	5.38164e-05	4.46186	5.44644	18	Positive	0.000502305
ENSG00000115756	HPCAL1	0.805986	5.38164e-05	4.46186	5.44644	18	Positive	0.000502305
ENSG00000082805	ERC1	0.805986	5.38164e-05	4.46186	5.44644	18	Positive	0.000502305
ENSG00000124762	CDKN1A	0.805986	5.38164e-05	4.46186	5.44644	18	Positive	0.000502305
ENSG00000164904	ALDH7A1	0.805986	5.38164e-05	4.46186	5.44644	18	Positive	0.000502305
ENSG00000116885	OSCP1	0.805986	5.38164e-05	4.46186	5.44644	18	Positive	0.000502305
ENSG00000198093	ZNF649	0.805986	5.38164e-05	4.46186	5.44644	18	Positive	0.000502305
ENSG00000197006	METTL9	0.805986	5.38164e-05	4.46186	5.44644	18	Positive	0.000502305
ENSG00000112343	TRIM38	0.805986	5.38164e-05	4.46186	5.44644	18	Positive	0.000502305
ENSG00000147853	AK3	0.805986	5.38164e-05	4.46186	5.44644	18	Positive	0.000502305
ENSG00000174684	B4GAT1	0.805986	5.38164e-05	4.46186	5.44644	18	Positive	0.000502305
ENSG00000134453	RBM17	0.805986	5.38164e-05	4.46186	5.44644	18	Positive	0.000502305
ENSG00000197555	SIPA1L1	0.805986	5.38164e-05	4.46186	5.44644	18	Positive	0.000502305
ENSG00000198353	HOXC4	0.805586	5.46356e-05	4.4573	5.43875	18	Positive	0.000509423
ENSG00000135929	CYP27A1	0.804337	5.7266e-05	4.44311	5.41482	18	Positive	0.000531318
ENSG00000104219	ZDHHC2	0.803922	5.81636e-05	4.43841	5.40692	18	Positive	0.000531318
ENSG00000115419	GLS	0.803922	5.81636e-05	4.43841	5.40692	18	Positive	0.000531318
ENSG00000169760	NLGN1	0.803922	5.81636e-05	4.43841	5.40692	18	Positive	0.000531318
ENSG00000198300	PEG3	0.803922	5.81636e-05	4.43841	5.40692	18	Positive	0.000531318
ENSG00000119321	FKBP15	0.803922	5.81636e-05	4.43841	5.40692	18	Positive	0.000531318
ENSG00000141556	TBCD	0.803922	5.81636e-05	4.43841	5.40692	18	Positive	0.000531318
ENSG00000162599	NFIA	0.803922	5.81636e-05	4.43841	5.40692	18	Positive	0.000531318
ENSG00000158526	TSR2	0.803922	5.81636e-05	4.43841	5.40692	18	Positive	0.000531318
ENSG00000109089	CDR2L	0.803922	5.81636e-05	4.43841	5.40692	18	Positive	0.000531318
ENSG00000197329	PELI1	0.803922	5.81636e-05	4.43841	5.40692	18	Positive	0.000531318
ENSG00000253305	PCDHGB6	0.803922	5.81636e-05	4.43841	5.40692	18	Positive	0.000531318
ENSG00000170873	MTSS1	0.803922	5.81636e-05	4.43841	5.40692	18	Positive	0.000531318
ENSG00000166912	MTMR10	0.803922	5.81636e-05	4.43841	5.40692	18	Positive	0.000531318
ENSG00000070814	TCOF1	0.803922	5.81636e-05	4.43841	5.40692	18	Positive	0.000531318
ENSG00000130203	APOE	0.803922	5.81636e-05	4.43841	5.40692	18	Positive	0.000531318
ENSG00000116815	CD58	0.803922	5.81636e-05	4.43841	5.40692	18	Positive	0.000531318
ENSG00000112280	COL9A1	0.803922	5.81636e-05	4.43841	5.40692	18	Positive	0.000531318
ENSG00000111231	GPN3	0.803922	5.81636e-05	4.43841	5.40692	18	Positive	0.000531318
ENSG00000166801	FAM111A	0.803922	5.81636e-05	4.43841	5.40692	18	Positive	0.000531318
ENSG00000166311	SMPD1	0.801858	6.2806e-05	4.41517	5.36795	18	Positive	0.000558986
ENSG00000126950	TMEM35A	0.801858	6.2806e-05	4.41517	5.36795	18	Positive	0.000558986
ENSG00000164985	PSIP1	0.801858	6.2806e-05	4.41517	5.36795	18	Positive	0.000558986
ENSG00000171848	RRM2	0.801858	6.2806e-05	4.41517	5.36795	18	Positive	0.000558986
ENSG00000078269	SYNJ2	0.801858	6.2806e-05	4.41517	5.36795	18	Positive	0.000558986
ENSG00000115816	CEBPZ	0.801858	6.2806e-05	4.41517	5.36795	18	Positive	0.000558986
ENSG00000052802	MSMO1	0.801858	6.2806e-05	4.41517	5.36795	18	Positive	0.000558986
ENSG00000185624	P4HB	0.801858	6.2806e-05	4.41517	5.36795	18	Positive	0.000558986
ENSG00000158186	MRAS	0.801858	6.2806e-05	4.41517	5.36795	18	Positive	0.000558986
ENSG00000151376	ME3	0.801858	6.2806e-05	4.41517	5.36795	18	Positive	0.000558986
ENSG00000163584	RPL22L1	0.801858	6.2806e-05	4.41517	5.36795	18	Positive	0.000558986
ENSG00000164465	DCBLD1	0.801858	6.2806e-05	4.41517	5.36795	18	Positive	0.000558986
ENSG00000081721	DUSP12	0.801858	6.2806e-05	4.41517	5.36795	18	Positive	0.000558986
ENSG00000197785	ATAD3A	0.801858	6.2806e-05	4.41517	5.36795	18	Positive	0.000558986
ENSG00000150093	ITGB1	0.801858	6.2806e-05	4.41517	5.36795	18	Positive	0.000558986
ENSG00000142657	PGD	0.801858	6.2806e-05	4.41517	5.36795	18	Positive	0.000558986
ENSG00000196368	NUDT11	0.801858	6.2806e-05	4.41517	5.36795	18	Positive	0.000558986
ENSG00000107742	SPOCK2	0.801858	6.2806e-05	4.41517	5.36795	18	Positive	0.000558986
ENSG00000087088	BAX	0.801858	6.2806e-05	4.41517	5.36795	18	Positive	0.000558986
ENSG00000115524	SF3B1	0.801858	6.2806e-05	4.41517	5.36795	18	Positive	0.000558986
ENSG00000164877	MICALL2	0.801858	6.2806e-05	4.41517	5.36795	18	Positive	0.000558986
ENSG00000143126	CELSR2	0.801858	6.2806e-05	4.41517	5.36795	18	Positive	0.000558986
ENSG00000140263	SORD	0.801858	6.2806e-05	4.41517	5.36795	18	Positive	0.000558986
ENSG00000147202	DIAPH2	0.801858	6.2806e-05	4.41517	5.36795	18	Positive	0.000558986
ENSG00000108106	UBE2S	0.801858	6.2806e-05	4.41517	5.36795	18	Positive	0.000558986
ENSG00000079156	OSBPL6	0.801858	6.2806e-05	4.41517	5.36795	18	Positive	0.000558986
ENSG00000055163	CYFIP2	0.799794	6.77596e-05	4.39216	5.32951	18	Positive	0.000588535
ENSG00000101413	RPRD1B	0.799794	6.77596e-05	4.39216	5.32951	18	Positive	0.000588535
ENSG00000128512	DOCK4	0.799794	6.77596e-05	4.39216	5.32951	18	Positive	0.000588535
ENSG00000104915	STX10	0.799794	6.77596e-05	4.39216	5.32951	18	Positive	0.000588535
ENSG00000140743	CDR2	0.799794	6.77596e-05	4.39216	5.32951	18	Positive	0.000588535
ENSG00000141756	FKBP10	0.799794	6.77596e-05	4.39216	5.32951	18	Positive	0.000588535
ENSG00000092871	RFFL	0.799794	6.77596e-05	4.39216	5.32951	18	Positive	0.000588535
ENSG00000155961	RAB39B	0.799794	6.77596e-05	4.39216	5.32951	18	Positive	0.000588535
ENSG00000007237	GAS7	0.799794	6.77596e-05	4.39216	5.32951	18	Positive	0.000588535
ENSG00000104853	CLPTM1	0.799794	6.77596e-05	4.39216	5.32951	18	Positive	0.000588535
ENSG00000141013	GAS8	0.799794	6.77596e-05	4.39216	5.32951	18	Positive	0.000588535
ENSG00000112294	ALDH5A1	0.799794	6.77596e-05	4.39216	5.32951	18	Positive	0.000588535
ENSG00000122694	GLIPR2	0.799794	6.77596e-05	4.39216	5.32951	18	Positive	0.000588535
ENSG00000186283	TOR3A	0.799794	6.77596e-05	4.39216	5.32951	18	Positive	0.000588535
ENSG00000135002	RFK	0.799794	6.77596e-05	4.39216	5.32951	18	Positive	0.000588535
ENSG00000082153	BZW1	0.799794	6.77596e-05	4.39216	5.32951	18	Positive	0.000588535
ENSG00000057019	DCBLD2	0.799794	6.77596e-05	4.39216	5.32951	18	Positive	0.000588535
ENSG00000067596	DHX8	0.799794	6.77596e-05	4.39216	5.32951	18	Positive	0.000588535
ENSG00000157593	SLC35B2	0.799794	6.77596e-05	4.39216	5.32951	18	Positive	0.000588535
ENSG00000189337	KAZN	0.799794	6.77596e-05	4.39216	5.32951	18	Positive	0.000588535
ENSG00000104812	GYS1	0.799794	6.77596e-05	4.39216	5.32951	18	Positive	0.000588535
ENSG00000170390	DCLK2	0.799794	6.77596e-05	4.39216	5.32951	18	Positive	0.000588535
ENSG00000137343	ATAT1	0.799794	6.77596e-05	4.39216	5.32951	18	Positive	0.000588535
ENSG00000008838	MED24	0.799794	6.77596e-05	4.39216	5.32951	18	Positive	0.000588535
ENSG00000135723	FHOD1	0.799794	6.77596e-05	4.39216	5.32951	18	Positive	0.000588535
ENSG00000142627	EPHA2	0.79773	7.30413e-05	4.36935	5.2916	18	Positive	0.00062006
ENSG00000174851	YIF1A	0.79773	7.30413e-05	4.36935	5.2916	18	Positive	0.00062006
ENSG00000142599	RERE	0.79773	7.30413e-05	4.36935	5.2916	18	Positive	0.00062006
ENSG00000075240	GRAMD4	0.79773	7.30413e-05	4.36935	5.2916	18	Positive	0.00062006
ENSG00000165915	SLC39A13	0.79773	7.30413e-05	4.36935	5.2916	18	Positive	0.00062006
ENSG00000132763	MMACHC	0.79773	7.30413e-05	4.36935	5.2916	18	Positive	0.00062006
ENSG00000121064	SCPEP1	0.79773	7.30413e-05	4.36935	5.2916	18	Positive	0.00062006
ENSG00000111859	NEDD9	0.79773	7.30413e-05	4.36935	5.2916	18	Positive	0.00062006
ENSG00000138138	ATAD1	0.79773	7.30413e-05	4.36935	5.2916	18	Positive	0.00062006
ENSG00000148339	SLC25A25	0.79773	7.30413e-05	4.36935	5.2916	18	Positive	0.00062006
ENSG00000213445	SIPA1	0.79773	7.30413e-05	4.36935	5.2916	18	Positive	0.00062006
ENSG00000154556	SORBS2	0.79773	7.30413e-05	4.36935	5.2916	18	Positive	0.00062006
ENSG00000171729	TMEM51	0.79773	7.30413e-05	4.36935	5.2916	18	Positive	0.00062006
ENSG00000115271	GCA	0.79773	7.30413e-05	4.36935	5.2916	18	Positive	0.00062006
ENSG00000087303	NID2	0.79773	7.30413e-05	4.36935	5.2916	18	Positive	0.00062006
ENSG00000131669	NINJ1	0.79773	7.30413e-05	4.36935	5.2916	18	Positive	0.00062006
ENSG00000158402	CDC25C	0.79773	7.30413e-05	4.36935	5.2916	18	Positive	0.00062006
ENSG00000115677	HDLBP	0.79773	7.30413e-05	4.36935	5.2916	18	Positive	0.00062006
ENSG00000115415	STAT1	0.79773	7.30413e-05	4.36935	5.2916	18	Positive	0.00062006
ENSG00000166165	CKB	0.79773	7.30413e-05	4.36935	5.2916	18	Positive	0.00062006
ENSG00000197959	DNM3	0.79773	7.30413e-05	4.36935	5.2916	18	Positive	0.00062006
ENSG00000005249	PRKAR2B	0.79773	7.30413e-05	4.36935	5.2916	18	Positive	0.00062006
ENSG00000078177	N4BP2	0.79773	7.30413e-05	4.36935	5.2916	18	Positive	0.00062006
ENSG00000164144	ARFIP1	0.79773	7.30413e-05	4.36935	5.2916	18	Positive	0.00062006
ENSG00000198108	CHSY3	0.797313	7.41489e-05	4.36477	5.28401	18	Positive	0.000628869
ENSG00000141905	NFIC	0.795666	7.86687e-05	4.34675	5.25421	18	Positive	0.000656691
ENSG00000065665	SEC61A2	0.795666	7.86687e-05	4.34675	5.25421	18	Positive	0.000656691
ENSG00000114346	ECT2	0.795666	7.86687e-05	4.34675	5.25421	18	Positive	0.000656691
ENSG00000105221	AKT2	0.795666	7.86687e-05	4.34675	5.25421	18	Positive	0.000656691
ENSG00000073921	PICALM	0.795666	7.86687e-05	4.34675	5.25421	18	Positive	0.000656691
ENSG00000147400	CETN2	0.795666	7.86687e-05	4.34675	5.25421	18	Positive	0.000656691
ENSG00000110057	UNC93B1	0.795666	7.86687e-05	4.34675	5.25421	18	Positive	0.000656691
ENSG00000105701	FKBP8	0.795666	7.86687e-05	4.34675	5.25421	18	Positive	0.000656691
ENSG00000115468	EFHD1	0.795666	7.86687e-05	4.34675	5.25421	18	Positive	0.000656691
ENSG00000152455	SUV39H2	0.795666	7.86687e-05	4.34675	5.25421	18	Positive	0.000656691
ENSG00000106066	CPVL	0.795666	7.86687e-05	4.34675	5.25421	18	Positive	0.000656691
ENSG00000107021	TBC1D13	0.795666	7.86687e-05	4.34675	5.25421	18	Positive	0.000656691
ENSG00000108479	GALK1	0.795666	7.86687e-05	4.34675	5.25421	18	Positive	0.000656691
ENSG00000137601	NEK1	0.795666	7.86687e-05	4.34675	5.25421	18	Positive	0.000656691
ENSG00000077264	PAK3	0.795666	7.86687e-05	4.34675	5.25421	18	Positive	0.000656691
ENSG00000144674	GOLGA4	0.795666	7.86687e-05	4.34675	5.25421	18	Positive	0.000656691
ENSG00000130347	RTN4IP1	0.795666	7.86687e-05	4.34675	5.25421	18	Positive	0.000656691
ENSG00000176595	KBTBD11	0.793602	8.466e-05	4.32435	5.21731	18	Positive	0.000693211
ENSG00000180329	CCDC43	0.793602	8.466e-05	4.32435	5.21731	18	Positive	0.000693211
ENSG00000018625	ATP1A2	0.793602	8.466e-05	4.32435	5.21731	18	Positive	0.000693211
ENSG00000010165	EEF1AKNMT	0.793602	8.466e-05	4.32435	5.21731	18	Positive	0.000693211
ENSG00000160789	LMNA	0.793602	8.466e-05	4.32435	5.21731	18	Positive	0.000693211
ENSG00000099992	TBC1D10A	0.793602	8.466e-05	4.32435	5.21731	18	Positive	0.000693211
ENSG00000147852	VLDLR	0.793602	8.466e-05	4.32435	5.21731	18	Positive	0.000693211
ENSG00000188559	RALGAPA2	0.793602	8.466e-05	4.32435	5.21731	18	Positive	0.000693211
ENSG00000135862	LAMC1	0.793602	8.466e-05	4.32435	5.21731	18	Positive	0.000693211
ENSG00000157456	CCNB2	0.793602	8.466e-05	4.32435	5.21731	18	Positive	0.000693211
ENSG00000078043	PIAS2	0.793602	8.466e-05	4.32435	5.21731	18	Positive	0.000693211
ENSG00000154654	NCAM2	0.793602	8.466e-05	4.32435	5.21731	18	Positive	0.000693211
ENSG00000151208	DLG5	0.793602	8.466e-05	4.32435	5.21731	18	Positive	0.000693211
ENSG00000112210	RAB23	0.793602	8.466e-05	4.32435	5.21731	18	Positive	0.000693211
ENSG00000196497	IPO4	0.793602	8.466e-05	4.32435	5.21731	18	Positive	0.000693211
ENSG00000149313	AASDHPPT	0.793602	8.466e-05	4.32435	5.21731	18	Positive	0.000693211
ENSG00000130703	OSBPL2	0.793602	8.466e-05	4.32435	5.21731	18	Positive	0.000693211
ENSG00000144320	LNPK	0.793602	8.466e-05	4.32435	5.21731	18	Positive	0.000693211
ENSG00000159784	FAM131B	0.793602	8.466e-05	4.32435	5.21731	18	Positive	0.000693211
ENSG00000115310	RTN4	0.793602	8.466e-05	4.32435	5.21731	18	Positive	0.000693211
ENSG00000081760	AACS	0.793602	8.466e-05	4.32435	5.21731	18	Positive	0.000693211
ENSG00000169851	PCDH7	0.793176	8.59411e-05	4.31976	5.20977	18	Positive	0.000702424
ENSG00000188352	FOCAD	0.793176	8.59411e-05	4.31976	5.20977	18	Positive	0.000702424
ENSG00000135362	PRR5L	0.791538	9.10341e-05	4.30214	5.1809	18	Positive	0.000728192
ENSG00000103489	XYLT1	0.791538	9.10341e-05	4.30214	5.1809	18	Positive	0.000728192
ENSG00000132612	VPS4A	0.791538	9.10341e-05	4.30214	5.1809	18	Positive	0.000728192
ENSG00000095794	CREM	0.791538	9.10341e-05	4.30214	5.1809	18	Positive	0.000728192
ENSG00000157087	ATP2B2	0.791538	9.10341e-05	4.30214	5.1809	18	Positive	0.000728192
ENSG00000168827	GFM1	0.791538	9.10341e-05	4.30214	5.1809	18	Positive	0.000728192
ENSG00000117335	CD46	0.791538	9.10341e-05	4.30214	5.1809	18	Positive	0.000728192
ENSG00000221890	NPTXR	0.791538	9.10341e-05	4.30214	5.1809	18	Positive	0.000728192
ENSG00000122359	ANXA11	0.791538	9.10341e-05	4.30214	5.1809	18	Positive	0.000728192
ENSG00000112379	ARFGEF3	0.791538	9.10341e-05	4.30214	5.1809	18	Positive	0.000728192
ENSG00000267041	ZNF850	0.791538	9.10341e-05	4.30214	5.1809	18	Positive	0.000728192
ENSG00000157483	MYO1E	0.791538	9.10341e-05	4.30214	5.1809	18	Positive	0.000728192
ENSG00000119772	DNMT3A	0.791538	9.10341e-05	4.30214	5.1809	18	Positive	0.000728192
ENSG00000140553	UNC45A	0.791538	9.10341e-05	4.30214	5.1809	18	Positive	0.000728192
ENSG00000058056	USP13	0.791538	9.10341e-05	4.30214	5.1809	18	Positive	0.000728192
ENSG00000152464	RPP38	0.791538	9.10341e-05	4.30214	5.1809	18	Positive	0.000728192
ENSG00000152253	SPC25	0.791538	9.10341e-05	4.30214	5.1809	18	Positive	0.000728192
ENSG00000008277	ADAM22	0.791538	9.10341e-05	4.30214	5.1809	18	Positive	0.000728192
ENSG00000011028	MRC2	0.791538	9.10341e-05	4.30214	5.1809	18	Positive	0.000728192
ENSG00000066629	EML1	0.791538	9.10341e-05	4.30214	5.1809	18	Positive	0.000728192
ENSG00000232112	TMA7	0.791538	9.10341e-05	4.30214	5.1809	18	Positive	0.000728192
ENSG00000077782	FGFR1	0.791538	9.10341e-05	4.30214	5.1809	18	Positive	0.000728192
ENSG00000144746	ARL6IP5	0.791538	9.10341e-05	4.30214	5.1809	18	Positive	0.000728192
ENSG00000050748	MAPK9	0.791538	9.10341e-05	4.30214	5.1809	18	Positive	0.000728192
ENSG00000172716	SLFN11	0.790503	9.43802e-05	4.29108	5.16282	18	Positive	0.000754288
ENSG00000077942	FBLN1	0.789474	9.78107e-05	4.28013	5.14496	18	Positive	0.000770088
ENSG00000129187	DCTD	0.789474	9.78107e-05	4.28013	5.14496	18	Positive	0.000770088
ENSG00000134532	SOX5	0.789474	9.78107e-05	4.28013	5.14496	18	Positive	0.000770088
ENSG00000165832	TRUB1	0.789474	9.78107e-05	4.28013	5.14496	18	Positive	0.000770088
ENSG00000169692	AGPAT2	0.789474	9.78107e-05	4.28013	5.14496	18	Positive	0.000770088
ENSG00000140022	STON2	0.789474	9.78107e-05	4.28013	5.14496	18	Positive	0.000770088
ENSG00000163535	SGO2	0.789474	9.78107e-05	4.28013	5.14496	18	Positive	0.000770088
ENSG00000162236	STX5	0.789474	9.78107e-05	4.28013	5.14496	18	Positive	0.000770088
ENSG00000117174	ZNHIT6	0.789474	9.78107e-05	4.28013	5.14496	18	Positive	0.000770088
ENSG00000105329	TGFB1	0.789474	9.78107e-05	4.28013	5.14496	18	Positive	0.000770088
ENSG00000182712	CMC4	0.789474	9.78107e-05	4.28013	5.14496	18	Positive	0.000770088
ENSG00000079691	CARMIL1	0.789474	9.78107e-05	4.28013	5.14496	18	Positive	0.000770088
ENSG00000198478	SH3BGRL2	0.789474	9.78107e-05	4.28013	5.14496	18	Positive	0.000770088
ENSG00000171094	ALK	0.789474	9.78107e-05	4.28013	5.14496	18	Positive	0.000770088
ENSG00000137807	KIF23	0.789474	9.78107e-05	4.28013	5.14496	18	Positive	0.000770088
ENSG00000162493	PDPN	0.789474	9.78107e-05	4.28013	5.14496	18	Positive	0.000770088
ENSG00000136152	COG3	0.789474	9.78107e-05	4.28013	5.14496	18	Positive	0.000770088
ENSG00000111962	UST	0.78741	0.00010501	4.25831	5.10948	18	Positive	0.000813266
ENSG00000159216	RUNX1	0.78741	0.00010501	4.25831	5.10948	18	Positive	0.000813266
ENSG00000132692	BCAN	0.78741	0.00010501	4.25831	5.10948	18	Positive	0.000813266
ENSG00000142082	SIRT3	0.78741	0.00010501	4.25831	5.10948	18	Positive	0.000813266
ENSG00000118242	MREG	0.78741	0.00010501	4.25831	5.10948	18	Positive	0.000813266
ENSG00000118965	WDR35	0.78741	0.00010501	4.25831	5.10948	18	Positive	0.000813266
ENSG00000116106	EPHA4	0.78741	0.00010501	4.25831	5.10948	18	Positive	0.000813266
ENSG00000070087	PFN2	0.78741	0.00010501	4.25831	5.10948	18	Positive	0.000813266
ENSG00000167740	CYB5D2	0.78741	0.00010501	4.25831	5.10948	18	Positive	0.000813266
ENSG00000119509	INVS	0.78741	0.00010501	4.25831	5.10948	18	Positive	0.000813266
ENSG00000182253	SYNM	0.78741	0.00010501	4.25831	5.10948	18	Positive	0.000813266
ENSG00000132541	RIDA	0.78741	0.00010501	4.25831	5.10948	18	Positive	0.000813266
ENSG00000048740	CELF2	0.78741	0.00010501	4.25831	5.10948	18	Positive	0.000813266
ENSG00000133818	RRAS2	0.78741	0.00010501	4.25831	5.10948	18	Positive	0.000813266
ENSG00000138594	TMOD3	0.78741	0.00010501	4.25831	5.10948	18	Positive	0.000813266
ENSG00000116478	HDAC1	0.78741	0.00010501	4.25831	5.10948	18	Positive	0.000813266
ENSG00000119401	TRIM32	0.78741	0.00010501	4.25831	5.10948	18	Positive	0.000813266
ENSG00000144366	GULP1	0.78741	0.00010501	4.25831	5.10948	18	Positive	0.000813266
ENSG00000179104	TMTC2	0.78741	0.00010501	4.25831	5.10948	18	Positive	0.000813266
ENSG00000106070	GRB10	0.785346	0.000112654	4.23668	5.07446	18	Positive	0.000851954
ENSG00000110841	PPFIBP1	0.785346	0.000112654	4.23668	5.07446	18	Positive	0.000851954
ENSG00000144749	LRIG1	0.785346	0.000112654	4.23668	5.07446	18	Positive	0.000851954
ENSG00000141458	NPC1	0.785346	0.000112654	4.23668	5.07446	18	Positive	0.000851954
ENSG00000070882	OSBPL3	0.785346	0.000112654	4.23668	5.07446	18	Positive	0.000851954
ENSG00000143321	HDGF	0.785346	0.000112654	4.23668	5.07446	18	Positive	0.000851954
ENSG00000151657	KIN	0.785346	0.000112654	4.23668	5.07446	18	Positive	0.000851954
ENSG00000143393	PI4KB	0.785346	0.000112654	4.23668	5.07446	18	Positive	0.000851954
ENSG00000111911	HINT3	0.785346	0.000112654	4.23668	5.07446	18	Positive	0.000851954
ENSG00000102401	ARMCX3	0.785346	0.000112654	4.23668	5.07446	18	Positive	0.000851954
ENSG00000099968	BCL2L13	0.785346	0.000112654	4.23668	5.07446	18	Positive	0.000851954
ENSG00000132305	IMMT	0.785346	0.000112654	4.23668	5.07446	18	Positive	0.000851954
ENSG00000003056	M6PR	0.785346	0.000112654	4.23668	5.07446	18	Positive	0.000851954
ENSG00000115318	LOXL3	0.785346	0.000112654	4.23668	5.07446	18	Positive	0.000851954
ENSG00000113552	GNPDA1	0.785346	0.000112654	4.23668	5.07446	18	Positive	0.000851954
ENSG00000152193	OBI1	0.785346	0.000112654	4.23668	5.07446	18	Positive	0.000851954
ENSG00000157240	FZD1	0.785346	0.000112654	4.23668	5.07446	18	Positive	0.000851954
ENSG00000164543	STK17A	0.785346	0.000112654	4.23668	5.07446	18	Positive	0.000851954
ENSG00000183688	RFLNB	0.785346	0.000112654	4.23668	5.07446	18	Positive	0.000851954
ENSG00000106153	CHCHD2	0.785346	0.000112654	4.23668	5.07446	18	Positive	0.000851954
ENSG00000075975	MKRN2	0.785346	0.000112654	4.23668	5.07446	18	Positive	0.000851954
ENSG00000183779	ZNF703	0.785346	0.000112654	4.23668	5.07446	18	Positive	0.000851954
ENSG00000196642	RABL6	0.785346	0.000112654	4.23668	5.07446	18	Positive	0.000851954
ENSG00000104671	DCTN6	0.785346	0.000112654	4.23668	5.07446	18	Positive	0.000851954
ENSG00000169679	BUB1	0.785346	0.000112654	4.23668	5.07446	18	Positive	0.000851954
ENSG00000149499	EML3	0.785346	0.000112654	4.23668	5.07446	18	Positive	0.000851954
ENSG00000089041	P2RX7	0.785346	0.000112654	4.23668	5.07446	18	Positive	0.000851954
ENSG00000165072	MAMDC2	0.785346	0.000112654	4.23668	5.07446	18	Positive	0.000851954
ENSG00000130294	KIF1A	0.783282	0.000120765	4.21522	5.03988	18	Positive	0.000903427
ENSG00000117569	PTBP2	0.783282	0.000120765	4.21522	5.03988	18	Positive	0.000903427
ENSG00000155111	CDK19	0.783282	0.000120765	4.21522	5.03988	18	Positive	0.000903427
ENSG00000136478	TEX2	0.783282	0.000120765	4.21522	5.03988	18	Positive	0.000903427
ENSG00000197712	FAM114A1	0.783282	0.000120765	4.21522	5.03988	18	Positive	0.000903427
ENSG00000128872	TMOD2	0.783282	0.000120765	4.21522	5.03988	18	Positive	0.000903427
ENSG00000145362	ANK2	0.783282	0.000120765	4.21522	5.03988	18	Positive	0.000903427
ENSG00000178999	AURKB	0.783282	0.000120765	4.21522	5.03988	18	Positive	0.000903427
ENSG00000115825	PRKD3	0.783282	0.000120765	4.21522	5.03988	18	Positive	0.000903427
ENSG00000189060	H1-0	0.783282	0.000120765	4.21522	5.03988	18	Positive	0.000903427
ENSG00000164828	SUN1	0.783282	0.000120765	4.21522	5.03988	18	Positive	0.000903427
ENSG00000189171	S100A13	0.783282	0.000120765	4.21522	5.03988	18	Positive	0.000903427
ENSG00000171444	MCC	0.783282	0.000120765	4.21522	5.03988	18	Positive	0.000903427
ENSG00000176014	TUBB6	0.782835	0.000122583	4.21061	5.03246	18	Positive	0.000916268
ENSG00000080200	CRYBG3	0.781218	0.000129364	4.19395	5.00573	18	Positive	0.000952723
ENSG00000075539	FRYL	0.781218	0.000129364	4.19395	5.00573	18	Positive	0.000952723
ENSG00000188566	NDOR1	0.781218	0.000129364	4.19395	5.00573	18	Positive	0.000952723
ENSG00000115425	PECR	0.781218	0.000129364	4.19395	5.00573	18	Positive	0.000952723
ENSG00000143641	GALNT2	0.781218	0.000129364	4.19395	5.00573	18	Positive	0.000952723
ENSG00000064607	SUGP2	0.781218	0.000129364	4.19395	5.00573	18	Positive	0.000952723
ENSG00000090273	NUDC	0.781218	0.000129364	4.19395	5.00573	18	Positive	0.000952723
ENSG00000124587	PEX6	0.781218	0.000129364	4.19395	5.00573	18	Positive	0.000952723
ENSG00000116157	GPX7	0.781218	0.000129364	4.19395	5.00573	18	Positive	0.000952723
ENSG00000177084	POLE	0.781218	0.000129364	4.19395	5.00573	18	Positive	0.000952723
ENSG00000172071	EIF2AK3	0.781218	0.000129364	4.19395	5.00573	18	Positive	0.000952723
ENSG00000254122	PCDHGB7	0.781218	0.000129364	4.19395	5.00573	18	Positive	0.000952723
ENSG00000168778	TCTN2	0.781218	0.000129364	4.19395	5.00573	18	Positive	0.000952723
ENSG00000116337	AMPD2	0.781218	0.000129364	4.19395	5.00573	18	Positive	0.000952723
ENSG00000092445	TYRO3	0.781218	0.000129364	4.19395	5.00573	18	Positive	0.000952723
ENSG00000089737	DDX24	0.781218	0.000129364	4.19395	5.00573	18	Positive	0.000952723
ENSG00000198722	UNC13B	0.781218	0.000129364	4.19395	5.00573	18	Positive	0.000952723
ENSG00000101203	COL20A1	0.781218	0.000129364	4.19395	5.00573	18	Positive	0.000952723
ENSG00000157916	RER1	0.779154	0.000138476	4.17285	4.972	18	Positive	0.00100181
ENSG00000104679	R3HCC1	0.779154	0.000138476	4.17285	4.972	18	Positive	0.00100181
ENSG00000011275	RNF216	0.779154	0.000138476	4.17285	4.972	18	Positive	0.00100181
ENSG00000068120	COASY	0.779154	0.000138476	4.17285	4.972	18	Positive	0.00100181
ENSG00000166197	NOLC1	0.779154	0.000138476	4.17285	4.972	18	Positive	0.00100181
ENSG00000148498	PARD3	0.779154	0.000138476	4.17285	4.972	18	Positive	0.00100181
ENSG00000111647	UHRF1BP1L	0.779154	0.000138476	4.17285	4.972	18	Positive	0.00100181
ENSG00000164080	RAD54L2	0.779154	0.000138476	4.17285	4.972	18	Positive	0.00100181
ENSG00000133083	DCLK1	0.779154	0.000138476	4.17285	4.972	18	Positive	0.00100181
ENSG00000115963	RND3	0.779154	0.000138476	4.17285	4.972	18	Positive	0.00100181
ENSG00000115935	WIPF1	0.779154	0.000138476	4.17285	4.972	18	Positive	0.00100181
ENSG00000107937	GTPBP4	0.779154	0.000138476	4.17285	4.972	18	Positive	0.00100181
ENSG00000125779	PANK2	0.779154	0.000138476	4.17285	4.972	18	Positive	0.00100181
ENSG00000057608	GDI2	0.779154	0.000138476	4.17285	4.972	18	Positive	0.00100181
ENSG00000088832	FKBP1A	0.779154	0.000138476	4.17285	4.972	18	Positive	0.00100181
ENSG00000162733	DDR2	0.779154	0.000138476	4.17285	4.972	18	Positive	0.00100181
ENSG00000125734	GPR108	0.779154	0.000138476	4.17285	4.972	18	Positive	0.00100181
ENSG00000154127	UBASH3B	0.779154	0.000138476	4.17285	4.972	18	Positive	0.00100181
ENSG00000160710	ADAR	0.779154	0.000138476	4.17285	4.972	18	Positive	0.00100181
ENSG00000035403	VCL	0.779154	0.000138476	4.17285	4.972	18	Positive	0.00100181
ENSG00000147010	SH3KBP1	0.779154	0.000138476	4.17285	4.972	18	Positive	0.00100181
ENSG00000100056	ESS2	0.779154	0.000138476	4.17285	4.972	18	Positive	0.00100181
ENSG00000178718	RPP25	0.778524	0.000141364	4.16645	4.96179	18	Positive	0.00102188
ENSG00000060491	OGFR	0.77709	0.000148126	4.15193	4.93869	18	Positive	0.00105635
ENSG00000130717	UCK1	0.77709	0.000148126	4.15193	4.93869	18	Positive	0.00105635
ENSG00000116745	RPE65	0.77709	0.000148126	4.15193	4.93869	18	Positive	0.00105635
ENSG00000130517	PGPEP1	0.77709	0.000148126	4.15193	4.93869	18	Positive	0.00105635
ENSG00000106290	TAF6	0.77709	0.000148126	4.15193	4.93869	18	Positive	0.00105635
ENSG00000145012	LPP	0.77709	0.000148126	4.15193	4.93869	18	Positive	0.00105635
ENSG00000135631	RAB11FIP5	0.77709	0.000148126	4.15193	4.93869	18	Positive	0.00105635
ENSG00000130303	BST2	0.77709	0.000148126	4.15193	4.93869	18	Positive	0.00105635
ENSG00000117758	STX12	0.77709	0.000148126	4.15193	4.93869	18	Positive	0.00105635
ENSG00000100350	FOXRED2	0.77709	0.000148126	4.15193	4.93869	18	Positive	0.00105635
ENSG00000143669	LYST	0.77709	0.000148126	4.15193	4.93869	18	Positive	0.00105635
ENSG00000026508	CD44	0.77709	0.000148126	4.15193	4.93869	18	Positive	0.00105635
ENSG00000166170	BAG5	0.77709	0.000148126	4.15193	4.93869	18	Positive	0.00105635
ENSG00000132970	WASF3	0.77709	0.000148126	4.15193	4.93869	18	Positive	0.00105635
ENSG00000174840	PDE12	0.77709	0.000148126	4.15193	4.93869	18	Positive	0.00105635
ENSG00000155561	NUP205	0.77709	0.000148126	4.15193	4.93869	18	Positive	0.00105635
ENSG00000165566	AMER2	0.77709	0.000148126	4.15193	4.93869	18	Positive	0.00105635
ENSG00000008256	CYTH3	0.775026	0.000158338	4.13117	4.90577	18	Positive	0.0011168
ENSG00000188042	ARL4C	0.775026	0.000158338	4.13117	4.90577	18	Positive	0.0011168
ENSG00000196116	TDRD7	0.775026	0.000158338	4.13117	4.90577	18	Positive	0.0011168
ENSG00000105518	TMEM205	0.775026	0.000158338	4.13117	4.90577	18	Positive	0.0011168
ENSG00000167994	RAB3IL1	0.775026	0.000158338	4.13117	4.90577	18	Positive	0.0011168
ENSG00000144791	LIMD1	0.775026	0.000158338	4.13117	4.90577	18	Positive	0.0011168
ENSG00000137760	ALKBH8	0.775026	0.000158338	4.13117	4.90577	18	Positive	0.0011168
ENSG00000117280	RAB29	0.775026	0.000158338	4.13117	4.90577	18	Positive	0.0011168
ENSG00000097021	ACOT7	0.775026	0.000158338	4.13117	4.90577	18	Positive	0.0011168
ENSG00000107290	SETX	0.775026	0.000158338	4.13117	4.90577	18	Positive	0.0011168
ENSG00000148175	STOM	0.775026	0.000158338	4.13117	4.90577	18	Positive	0.0011168
ENSG00000111371	SLC38A1	0.775026	0.000158338	4.13117	4.90577	18	Positive	0.0011168
ENSG00000065308	TRAM2	0.775026	0.000158338	4.13117	4.90577	18	Positive	0.0011168
ENSG00000160714	UBE2Q1	0.775026	0.000158338	4.13117	4.90577	18	Positive	0.0011168
ENSG00000112333	NR2E1	0.772962	0.000169139	4.11058	4.87325	18	Positive	0.00116918
ENSG00000103187	COTL1	0.772962	0.000169139	4.11058	4.87325	18	Positive	0.00116918
ENSG00000136002	ARHGEF4	0.772962	0.000169139	4.11058	4.87325	18	Positive	0.00116918
ENSG00000125246	CLYBL	0.772962	0.000169139	4.11058	4.87325	18	Positive	0.00116918
ENSG00000127418	FGFRL1	0.772962	0.000169139	4.11058	4.87325	18	Positive	0.00116918
ENSG00000177707	NECTIN3	0.772962	0.000169139	4.11058	4.87325	18	Positive	0.00116918
ENSG00000196083	IL1RAP	0.772962	0.000169139	4.11058	4.87325	18	Positive	0.00116918
ENSG00000100744	GSKIP	0.772962	0.000169139	4.11058	4.87325	18	Positive	0.00116918
ENSG00000204580	DDR1	0.772962	0.000169139	4.11058	4.87325	18	Positive	0.00116918
ENSG00000136861	CDK5RAP2	0.772962	0.000169139	4.11058	4.87325	18	Positive	0.00116918
ENSG00000142089	IFITM3	0.772962	0.000169139	4.11058	4.87325	18	Positive	0.00116918
ENSG00000163531	NFASC	0.772962	0.000169139	4.11058	4.87325	18	Positive	0.00116918
ENSG00000115541	HSPE1	0.772962	0.000169139	4.11058	4.87325	18	Positive	0.00116918
ENSG00000118946	PCDH17	0.772962	0.000169139	4.11058	4.87325	18	Positive	0.00116918
ENSG00000157326	DHRS4	0.772962	0.000169139	4.11058	4.87325	18	Positive	0.00116918
ENSG00000129255	MPDU1	0.772962	0.000169139	4.11058	4.87325	18	Positive	0.00116918
ENSG00000102271	KLHL4	0.772962	0.000169139	4.11058	4.87325	18	Positive	0.00116918
ENSG00000163050	COQ8A	0.772962	0.000169139	4.11058	4.87325	18	Positive	0.00116918
ENSG00000257727	CNPY2	0.772962	0.000169139	4.11058	4.87325	18	Positive	0.00116918
ENSG00000115461	IGFBP5	0.772962	0.000169139	4.11058	4.87325	18	Positive	0.00116918
ENSG00000196975	ANXA4	0.772962	0.000169139	4.11058	4.87325	18	Positive	0.00116918
ENSG00000140830	TXNL4B	0.772962	0.000169139	4.11058	4.87325	18	Positive	0.00116918
ENSG00000186815	TPCN1	0.772962	0.000169139	4.11058	4.87325	18	Positive	0.00116918
ENSG00000163156	SCNM1	0.772962	0.000169139	4.11058	4.87325	18	Positive	0.00116918
ENSG00000119661	DNAL1	0.772962	0.000169139	4.11058	4.87325	18	Positive	0.00116918
ENSG00000123384	LRP1	0.772962	0.000169139	4.11058	4.87325	18	Positive	0.00116918
ENSG00000164879	CA3	0.772328	0.000172576	4.10429	4.86335	18	Positive	0.00119202
ENSG00000138134	STAMBPL1	0.771795	0.000175518	4.099	4.85503	18	Positive	0.00121141
ENSG00000102699	PARP4	0.770898	0.000180557	4.09015	4.84112	18	Positive	0.00122368
ENSG00000031691	CENPQ	0.770898	0.000180557	4.09015	4.84112	18	Positive	0.00122368
ENSG00000184216	IRAK1	0.770898	0.000180557	4.09015	4.84112	18	Positive	0.00122368
ENSG00000186907	RTN4RL2	0.770898	0.000180557	4.09015	4.84112	18	Positive	0.00122368
ENSG00000140650	PMM2	0.770898	0.000180557	4.09015	4.84112	18	Positive	0.00122368
ENSG00000132694	ARHGEF11	0.770898	0.000180557	4.09015	4.84112	18	Positive	0.00122368
ENSG00000116731	PRDM2	0.770898	0.000180557	4.09015	4.84112	18	Positive	0.00122368
ENSG00000243725	TTC4	0.770898	0.000180557	4.09015	4.84112	18	Positive	0.00122368
ENSG00000151576	QTRT2	0.770898	0.000180557	4.09015	4.84112	18	Positive	0.00122368
ENSG00000070018	LRP6	0.770898	0.000180557	4.09015	4.84112	18	Positive	0.00122368
ENSG00000137502	RAB30	0.770898	0.000180557	4.09015	4.84112	18	Positive	0.00122368
ENSG00000129071	MBD4	0.770898	0.000180557	4.09015	4.84112	18	Positive	0.00122368
ENSG00000164403	SHROOM1	0.770898	0.000180557	4.09015	4.84112	18	Positive	0.00122368
ENSG00000178913	TAF7	0.770898	0.000180557	4.09015	4.84112	18	Positive	0.00122368
ENSG00000094804	CDC6	0.770898	0.000180557	4.09015	4.84112	18	Positive	0.00122368
ENSG00000174177	CTU2	0.770898	0.000180557	4.09015	4.84112	18	Positive	0.00122368
ENSG00000099624	ATP5F1D	0.770898	0.000180557	4.09015	4.84112	18	Positive	0.00122368
ENSG00000104356	POP1	0.770898	0.000180557	4.09015	4.84112	18	Positive	0.00122368
ENSG00000108784	NAGLU	0.770898	0.000180557	4.09015	4.84112	18	Positive	0.00122368
ENSG00000155229	MMS19	0.770898	0.000180557	4.09015	4.84112	18	Positive	0.00122368
ENSG00000106665	CLIP2	0.770898	0.000180557	4.09015	4.84112	18	Positive	0.00122368
ENSG00000169783	LINGO1	0.770898	0.000180557	4.09015	4.84112	18	Positive	0.00122368
ENSG00000204954	C12orf73	0.770898	0.000180557	4.09015	4.84112	18	Positive	0.00122368
ENSG00000137145	DENND4C	0.768834	0.000192619	4.06988	4.80936	18	Positive	0.0012738
ENSG00000162441	LZIC	0.768834	0.000192619	4.06988	4.80936	18	Positive	0.0012738
ENSG00000185504	FAAP100	0.768834	0.000192619	4.06988	4.80936	18	Positive	0.0012738
ENSG00000152465	NMT2	0.768834	0.000192619	4.06988	4.80936	18	Positive	0.0012738
ENSG00000277443	MARCKS	0.768834	0.000192619	4.06988	4.80936	18	Positive	0.0012738
ENSG00000026025	VIM	0.768834	0.000192619	4.06988	4.80936	18	Positive	0.0012738
ENSG00000131043	AAR2	0.768834	0.000192619	4.06988	4.80936	18	Positive	0.0012738
ENSG00000101333	PLCB4	0.768834	0.000192619	4.06988	4.80936	18	Positive	0.0012738
ENSG00000105617	LENG1	0.768834	0.000192619	4.06988	4.80936	18	Positive	0.0012738
ENSG00000077150	NFKB2	0.768834	0.000192619	4.06988	4.80936	18	Positive	0.0012738
ENSG00000184897	H1-10	0.768834	0.000192619	4.06988	4.80936	18	Positive	0.0012738
ENSG00000114127	XRN1	0.768834	0.000192619	4.06988	4.80936	18	Positive	0.0012738
ENSG00000196353	CPNE4	0.768834	0.000192619	4.06988	4.80936	18	Positive	0.0012738
ENSG00000053501	USE1	0.768834	0.000192619	4.06988	4.80936	18	Positive	0.0012738
ENSG00000149658	YTHDF1	0.768834	0.000192619	4.06988	4.80936	18	Positive	0.0012738
ENSG00000197948	FCHSD1	0.768834	0.000192619	4.06988	4.80936	18	Positive	0.0012738
ENSG00000101367	MAPRE1	0.768834	0.000192619	4.06988	4.80936	18	Positive	0.0012738
ENSG00000100403	ZC3H7B	0.768834	0.000192619	4.06988	4.80936	18	Positive	0.0012738
ENSG00000181381	DDX60L	0.768834	0.000192619	4.06988	4.80936	18	Positive	0.0012738
ENSG00000126787	DLGAP5	0.768834	0.000192619	4.06988	4.80936	18	Positive	0.0012738
ENSG00000141576	RNF157	0.768834	0.000192619	4.06988	4.80936	18	Positive	0.0012738
ENSG00000065548	ZC3H15	0.768834	0.000192619	4.06988	4.80936	18	Positive	0.0012738
ENSG00000248333	CDK11B	0.768834	0.000192619	4.06988	4.80936	18	Positive	0.0012738
ENSG00000104368	PLAT	0.768834	0.000192619	4.06988	4.80936	18	Positive	0.0012738
ENSG00000138399	FASTKD1	0.768834	0.000192619	4.06988	4.80936	18	Positive	0.0012738
ENSG00000011332	DPF1	0.768834	0.000192619	4.06988	4.80936	18	Positive	0.0012738
ENSG00000198087	CD2AP	0.768834	0.000192619	4.06988	4.80936	18	Positive	0.0012738
ENSG00000115504	EHBP1	0.768834	0.000192619	4.06988	4.80936	18	Positive	0.0012738
ENSG00000137124	ALDH1B1	0.768834	0.000192619	4.06988	4.80936	18	Positive	0.0012738
ENSG00000071282	LMCD1	0.768834	0.000192619	4.06988	4.80936	18	Positive	0.0012738
ENSG00000136933	RABEPK	0.768834	0.000192619	4.06988	4.80936	18	Positive	0.0012738
ENSG00000038382	TRIO	0.768834	0.000192619	4.06988	4.80936	18	Positive	0.0012738
ENSG00000113504	SLC12A7	0.768834	0.000192619	4.06988	4.80936	18	Positive	0.0012738
ENSG00000177425	PAWR	0.768198	0.000196467	4.06367	4.79965	18	Positive	0.0012983
ENSG00000173193	PARP14	0.76677	0.000205354	4.04977	4.77796	18	Positive	0.0013442
ENSG00000140443	IGF1R	0.76677	0.000205354	4.04977	4.77796	18	Positive	0.0013442
ENSG00000104866	PPP1R37	0.76677	0.000205354	4.04977	4.77796	18	Positive	0.0013442
ENSG00000068097	HEATR6	0.76677	0.000205354	4.04977	4.77796	18	Positive	0.0013442
ENSG00000152952	PLOD2	0.76677	0.000205354	4.04977	4.77796	18	Positive	0.0013442
ENSG00000110987	BCL7A	0.76677	0.000205354	4.04977	4.77796	18	Positive	0.0013442
ENSG00000131375	CAPN7	0.76677	0.000205354	4.04977	4.77796	18	Positive	0.0013442
ENSG00000071051	NCK2	0.76677	0.000205354	4.04977	4.77796	18	Positive	0.0013442
ENSG00000135677	GNS	0.76677	0.000205354	4.04977	4.77796	18	Positive	0.0013442
ENSG00000115211	EIF2B4	0.76677	0.000205354	4.04977	4.77796	18	Positive	0.0013442
ENSG00000196361	ELAVL3	0.76677	0.000205354	4.04977	4.77796	18	Positive	0.0013442
ENSG00000158079	PTPDC1	0.76677	0.000205354	4.04977	4.77796	18	Positive	0.0013442
ENSG00000141985	SH3GL1	0.76677	0.000205354	4.04977	4.77796	18	Positive	0.0013442
ENSG00000128283	CDC42EP1	0.764706	0.000218793	4.02981	4.74693	18	Positive	0.00141368
ENSG00000148090	AUH	0.764706	0.000218793	4.02981	4.74693	18	Positive	0.00141368
ENSG00000116580	GON4L	0.764706	0.000218793	4.02981	4.74693	18	Positive	0.00141368
ENSG00000174720	LARP7	0.764706	0.000218793	4.02981	4.74693	18	Positive	0.00141368
ENSG00000154122	ANKH	0.764706	0.000218793	4.02981	4.74693	18	Positive	0.00141368
ENSG00000127585	FBXL16	0.764706	0.000218793	4.02981	4.74693	18	Positive	0.00141368
ENSG00000213281	NRAS	0.764706	0.000218793	4.02981	4.74693	18	Positive	0.00141368
ENSG00000158195	WASF2	0.764706	0.000218793	4.02981	4.74693	18	Positive	0.00141368
ENSG00000140319	SRP14	0.764706	0.000218793	4.02981	4.74693	18	Positive	0.00141368
ENSG00000117020	AKT3	0.764706	0.000218793	4.02981	4.74693	18	Positive	0.00141368
ENSG00000047188	YTHDC2	0.764706	0.000218793	4.02981	4.74693	18	Positive	0.00141368
ENSG00000058404	CAMK2B	0.764706	0.000218793	4.02981	4.74693	18	Positive	0.00141368
ENSG00000116251	RPL22	0.764706	0.000218793	4.02981	4.74693	18	Positive	0.00141368
ENSG00000039650	PNKP	0.764706	0.000218793	4.02981	4.74693	18	Positive	0.00141368
ENSG00000180822	PSMG4	0.764706	0.000218793	4.02981	4.74693	18	Positive	0.00141368
ENSG00000147862	NFIB	0.764706	0.000218793	4.02981	4.74693	18	Positive	0.00141368
ENSG00000073712	FERMT2	0.764706	0.000218793	4.02981	4.74693	18	Positive	0.00141368
ENSG00000182718	ANXA2	0.764706	0.000218793	4.02981	4.74693	18	Positive	0.00141368
ENSG00000136444	RSAD1	0.762642	0.000232967	4.01	4.71625	18	Positive	0.00147874
ENSG00000133216	EPHB2	0.762642	0.000232967	4.01	4.71625	18	Positive	0.00147874
ENSG00000100241	SBF1	0.762642	0.000232967	4.01	4.71625	18	Positive	0.00147874
ENSG00000173848	NET1	0.762642	0.000232967	4.01	4.71625	18	Positive	0.00147874
ENSG00000162873	KLHDC8A	0.762642	0.000232967	4.01	4.71625	18	Positive	0.00147874
ENSG00000178537	SLC25A20	0.762642	0.000232967	4.01	4.71625	18	Positive	0.00147874
ENSG00000168067	MAP4K2	0.762642	0.000232967	4.01	4.71625	18	Positive	0.00147874
ENSG00000083097	DOP1A	0.762642	0.000232967	4.01	4.71625	18	Positive	0.00147874
ENSG00000158352	SHROOM4	0.762642	0.000232967	4.01	4.71625	18	Positive	0.00147874
ENSG00000119900	OGFRL1	0.762642	0.000232967	4.01	4.71625	18	Positive	0.00147874
ENSG00000185722	ANKFY1	0.762642	0.000232967	4.01	4.71625	18	Positive	0.00147874
ENSG00000099821	POLRMT	0.762642	0.000232967	4.01	4.71625	18	Positive	0.00147874
ENSG00000168140	VASN	0.762642	0.000232967	4.01	4.71625	18	Positive	0.00147874
ENSG00000171606	ZNF274	0.762642	0.000232967	4.01	4.71625	18	Positive	0.00147874
ENSG00000183049	CAMK1D	0.762642	0.000232967	4.01	4.71625	18	Positive	0.00147874
ENSG00000166025	AMOTL1	0.762642	0.000232967	4.01	4.71625	18	Positive	0.00147874
ENSG00000149657	LSM14B	0.762642	0.000232967	4.01	4.71625	18	Positive	0.00147874
ENSG00000075399	VPS9D1	0.762642	0.000232967	4.01	4.71625	18	Positive	0.00147874
ENSG00000127314	RAP1B	0.762642	0.000232967	4.01	4.71625	18	Positive	0.00147874
ENSG00000123700	KCNJ2	0.762642	0.000232967	4.01	4.71625	18	Positive	0.00147874
ENSG00000065911	MTHFD2	0.762642	0.000232967	4.01	4.71625	18	Positive	0.00147874
ENSG00000141540	TTYH2	0.762642	0.000232967	4.01	4.71625	18	Positive	0.00147874
ENSG00000147642	SYBU	0.762642	0.000232967	4.01	4.71625	18	Positive	0.00147874
ENSG00000177098	SCN4B	0.762642	0.000232967	4.01	4.71625	18	Positive	0.00147874
ENSG00000142634	EFHD2	0.760578	0.000247907	3.99034	4.68591	18	Positive	0.00154205
ENSG00000008441	NFIX	0.760578	0.000247907	3.99034	4.68591	18	Positive	0.00154205
ENSG00000101144	BMP7	0.760578	0.000247907	3.99034	4.68591	18	Positive	0.00154205
ENSG00000100664	EIF5	0.760578	0.000247907	3.99034	4.68591	18	Positive	0.00154205
ENSG00000143653	SCCPDH	0.760578	0.000247907	3.99034	4.68591	18	Positive	0.00154205
ENSG00000131196	NFATC1	0.760578	0.000247907	3.99034	4.68591	18	Positive	0.00154205
ENSG00000138794	CASP6	0.760578	0.000247907	3.99034	4.68591	18	Positive	0.00154205
ENSG00000138246	DNAJC13	0.760578	0.000247907	3.99034	4.68591	18	Positive	0.00154205
ENSG00000140598	EFL1	0.760578	0.000247907	3.99034	4.68591	18	Positive	0.00154205
ENSG00000141425	RPRD1A	0.760578	0.000247907	3.99034	4.68591	18	Positive	0.00154205
ENSG00000142188	TMEM50B	0.760578	0.000247907	3.99034	4.68591	18	Positive	0.00154205
ENSG00000042493	CAPG	0.760578	0.000247907	3.99034	4.68591	18	Positive	0.00154205
ENSG00000123146	ADGRE5	0.760578	0.000247907	3.99034	4.68591	18	Positive	0.00154205
ENSG00000074842	MYDGF	0.760578	0.000247907	3.99034	4.68591	18	Positive	0.00154205
ENSG00000168517	HEXIM2	0.760578	0.000247907	3.99034	4.68591	18	Positive	0.00154205
ENSG00000104823	ECH1	0.760578	0.000247907	3.99034	4.68591	18	Positive	0.00154205
ENSG00000102595	UGGT2	0.760578	0.000247907	3.99034	4.68591	18	Positive	0.00154205
ENSG00000197746	PSAP	0.760578	0.000247907	3.99034	4.68591	18	Positive	0.00154205
ENSG00000149970	CNKSR2	0.760578	0.000247907	3.99034	4.68591	18	Positive	0.00154205
ENSG00000130508	PXDN	0.760578	0.000247907	3.99034	4.68591	18	Positive	0.00154205
ENSG00000136205	TNS3	0.760578	0.000247907	3.99034	4.68591	18	Positive	0.00154205
ENSG00000105552	BCAT2	0.760578	0.000247907	3.99034	4.68591	18	Positive	0.00154205
ENSG00000148848	ADAM12	0.760578	0.000247907	3.99034	4.68591	18	Positive	0.00154205
ENSG00000204439	C6orf47	0.760578	0.000247907	3.99034	4.68591	18	Positive	0.00154205
ENSG00000197747	S100A10	0.760578	0.000247907	3.99034	4.68591	18	Positive	0.00154205
ENSG00000064651	SLC12A2	0.760578	0.000247907	3.99034	4.68591	18	Positive	0.00154205
ENSG00000133318	RTN3	0.760578	0.000247907	3.99034	4.68591	18	Positive	0.00154205
ENSG00000091136	LAMB1	0.760578	0.000247907	3.99034	4.68591	18	Positive	0.00154205
ENSG00000198576	ARC	0.760578	0.000247907	3.99034	4.68591	18	Positive	0.00154205
ENSG00000107105	ELAVL2	0.760084	0.000251596	3.98566	4.67871	18	Positive	0.00156393
ENSG00000142875	PRKACB	0.758514	0.000263646	3.97083	4.65591	18	Positive	0.00161762
ENSG00000198925	ATG9A	0.758514	0.000263646	3.97083	4.65591	18	Positive	0.00161762
ENSG00000170468	RIOX1	0.758514	0.000263646	3.97083	4.65591	18	Positive	0.00161762
ENSG00000121966	CXCR4	0.758514	0.000263646	3.97083	4.65591	18	Positive	0.00161762
ENSG00000116991	SIPA1L2	0.758514	0.000263646	3.97083	4.65591	18	Positive	0.00161762
ENSG00000167461	RAB8A	0.758514	0.000263646	3.97083	4.65591	18	Positive	0.00161762
ENSG00000167508	MVD	0.758514	0.000263646	3.97083	4.65591	18	Positive	0.00161762
ENSG00000151092	NGLY1	0.758514	0.000263646	3.97083	4.65591	18	Positive	0.00161762
ENSG00000164062	APEH	0.758514	0.000263646	3.97083	4.65591	18	Positive	0.00161762
ENSG00000170142	UBE2E1	0.758514	0.000263646	3.97083	4.65591	18	Positive	0.00161762
ENSG00000204560	DHX16	0.758514	0.000263646	3.97083	4.65591	18	Positive	0.00161762
ENSG00000083223	TUT7	0.758514	0.000263646	3.97083	4.65591	18	Positive	0.00161762
ENSG00000104998	IL27RA	0.758514	0.000263646	3.97083	4.65591	18	Positive	0.00161762
ENSG00000167130	DOLPP1	0.758514	0.000263646	3.97083	4.65591	18	Positive	0.00161762
ENSG00000185985	SLITRK2	0.758514	0.000263646	3.97083	4.65591	18	Positive	0.00161762
ENSG00000171703	TCEA2	0.758514	0.000263646	3.97083	4.65591	18	Positive	0.00161762
ENSG00000130429	ARPC1B	0.758514	0.000263646	3.97083	4.65591	18	Positive	0.00161762
ENSG00000116191	RALGPS2	0.758514	0.000263646	3.97083	4.65591	18	Positive	0.00161762
ENSG00000185420	SMYD3	0.758514	0.000263646	3.97083	4.65591	18	Positive	0.00161762
ENSG00000139168	ZCRB1	0.75645	0.000280219	3.95146	4.62624	18	Positive	0.00169165
ENSG00000241839	PLEKHO2	0.75645	0.000280219	3.95146	4.62624	18	Positive	0.00169165
ENSG00000103855	CD276	0.75645	0.000280219	3.95146	4.62624	18	Positive	0.00169165
ENSG00000103202	NME4	0.75645	0.000280219	3.95146	4.62624	18	Positive	0.00169165
ENSG00000073536	NLE1	0.75645	0.000280219	3.95146	4.62624	18	Positive	0.00169165
ENSG00000197299	BLM	0.75645	0.000280219	3.95146	4.62624	18	Positive	0.00169165
ENSG00000143486	EIF2D	0.75645	0.000280219	3.95146	4.62624	18	Positive	0.00169165
ENSG00000151239	TWF1	0.75645	0.000280219	3.95146	4.62624	18	Positive	0.00169165
ENSG00000198176	TFDP1	0.75645	0.000280219	3.95146	4.62624	18	Positive	0.00169165
ENSG00000072571	HMMR	0.75645	0.000280219	3.95146	4.62624	18	Positive	0.00169165
ENSG00000110536	PTPMT1	0.75645	0.000280219	3.95146	4.62624	18	Positive	0.00169165
ENSG00000167196	FBXO22	0.75645	0.000280219	3.95146	4.62624	18	Positive	0.00169165
ENSG00000046889	PREX2	0.75645	0.000280219	3.95146	4.62624	18	Positive	0.00169165
ENSG00000196950	SLC39A10	0.75645	0.000280219	3.95146	4.62624	18	Positive	0.00169165
ENSG00000172878	METAP1D	0.75645	0.000280219	3.95146	4.62624	18	Positive	0.00169165
ENSG00000152495	CAMK4	0.75645	0.000280219	3.95146	4.62624	18	Positive	0.00169165
ENSG00000125968	ID1	0.75645	0.000280219	3.95146	4.62624	18	Positive	0.00169165
ENSG00000071054	MAP4K4	0.75645	0.000280219	3.95146	4.62624	18	Positive	0.00169165
ENSG00000272325	NUDT3	0.75645	0.000280219	3.95146	4.62624	18	Positive	0.00169165
ENSG00000102900	NUP93	0.75645	0.000280219	3.95146	4.62624	18	Positive	0.00169165
ENSG00000110321	EIF4G2	0.75645	0.000280219	3.95146	4.62624	18	Positive	0.00169165
ENSG00000138279	ANXA7	0.75645	0.000280219	3.95146	4.62624	18	Positive	0.00169165
ENSG00000134222	PSRC1	0.75645	0.000280219	3.95146	4.62624	18	Positive	0.00169165
ENSG00000144895	EIF2A	0.75645	0.000280219	3.95146	4.62624	18	Positive	0.00169165
ENSG00000105821	DNAJC2	0.754386	0.000297661	3.93223	4.59689	18	Positive	0.00175461
ENSG00000266028	SRGAP2	0.754386	0.000297661	3.93223	4.59689	18	Positive	0.00175461
ENSG00000164880	INTS1	0.754386	0.000297661	3.93223	4.59689	18	Positive	0.00175461
ENSG00000197157	SND1	0.754386	0.000297661	3.93223	4.59689	18	Positive	0.00175461
ENSG00000196396	PTPN1	0.754386	0.000297661	3.93223	4.59689	18	Positive	0.00175461
ENSG00000196154	S100A4	0.754386	0.000297661	3.93223	4.59689	18	Positive	0.00175461
ENSG00000072110	ACTN1	0.754386	0.000297661	3.93223	4.59689	18	Positive	0.00175461
ENSG00000085733	CTTN	0.754386	0.000297661	3.93223	4.59689	18	Positive	0.00175461
ENSG00000106772	PRUNE2	0.754386	0.000297661	3.93223	4.59689	18	Positive	0.00175461
ENSG00000108797	CNTNAP1	0.754386	0.000297661	3.93223	4.59689	18	Positive	0.00175461
ENSG00000175662	TOM1L2	0.754386	0.000297661	3.93223	4.59689	18	Positive	0.00175461
ENSG00000136279	DBNL	0.754386	0.000297661	3.93223	4.59689	18	Positive	0.00175461
ENSG00000015676	NUDCD3	0.754386	0.000297661	3.93223	4.59689	18	Positive	0.00175461
ENSG00000065809	FAM107B	0.754386	0.000297661	3.93223	4.59689	18	Positive	0.00175461
ENSG00000198729	PPP1R14C	0.754386	0.000297661	3.93223	4.59689	18	Positive	0.00175461
ENSG00000008311	AASS	0.754386	0.000297661	3.93223	4.59689	18	Positive	0.00175461
ENSG00000113522	RAD50	0.754386	0.000297661	3.93223	4.59689	18	Positive	0.00175461
ENSG00000107537	PHYH	0.754386	0.000297661	3.93223	4.59689	18	Positive	0.00175461
ENSG00000107890	ANKRD26	0.754386	0.000297661	3.93223	4.59689	18	Positive	0.00175461
ENSG00000140931	CMTM3	0.754386	0.000297661	3.93223	4.59689	18	Positive	0.00175461
ENSG00000168268	NT5DC2	0.754386	0.000297661	3.93223	4.59689	18	Positive	0.00175461
ENSG00000127990	SGCE	0.754386	0.000297661	3.93223	4.59689	18	Positive	0.00175461
ENSG00000109686	SH3D19	0.754386	0.000297661	3.93223	4.59689	18	Positive	0.00175461
ENSG00000070950	RAD18	0.754386	0.000297661	3.93223	4.59689	18	Positive	0.00175461
ENSG00000067182	TNFRSF1A	0.754386	0.000297661	3.93223	4.59689	18	Positive	0.00175461
ENSG00000138835	RGS3	0.754386	0.000297661	3.93223	4.59689	18	Positive	0.00175461
ENSG00000173226	IQCB1	0.754386	0.000297661	3.93223	4.59689	18	Positive	0.00175461
ENSG00000171105	INSR	0.754386	0.000297661	3.93223	4.59689	18	Positive	0.00175461
ENSG00000156052	GNAQ	0.754386	0.000297661	3.93223	4.59689	18	Positive	0.00175461
ENSG00000170088	TMEM192	0.754386	0.000297661	3.93223	4.59689	18	Positive	0.00175461
ENSG00000133056	PIK3C2B	0.754386	0.000297661	3.93223	4.59689	18	Positive	0.00175461
ENSG00000016391	CHDH	0.754386	0.000297661	3.93223	4.59689	18	Positive	0.00175461
ENSG00000148358	GPR107	0.754386	0.000297661	3.93223	4.59689	18	Positive	0.00175461
ENSG00000027001	MIPEP	0.754386	0.000297661	3.93223	4.59689	18	Positive	0.00175461
ENSG00000106397	PLOD3	0.754386	0.000297661	3.93223	4.59689	18	Positive	0.00175461
ENSG00000070961	ATP2B1	0.754386	0.000297661	3.93223	4.59689	18	Positive	0.00175461
ENSG00000104450	SPAG1	0.752322	0.000316009	3.91313	4.56786	18	Positive	0.00183513
ENSG00000169714	CNBP	0.752322	0.000316009	3.91313	4.56786	18	Positive	0.00183513
ENSG00000124198	ARFGEF2	0.752322	0.000316009	3.91313	4.56786	18	Positive	0.00183513
ENSG00000168288	MMADHC	0.752322	0.000316009	3.91313	4.56786	18	Positive	0.00183513
ENSG00000198947	DMD	0.752322	0.000316009	3.91313	4.56786	18	Positive	0.00183513
ENSG00000108469	RECQL5	0.752322	0.000316009	3.91313	4.56786	18	Positive	0.00183513
ENSG00000164830	OXR1	0.752322	0.000316009	3.91313	4.56786	18	Positive	0.00183513
ENSG00000054282	SDCCAG8	0.752322	0.000316009	3.91313	4.56786	18	Positive	0.00183513
ENSG00000171824	EXOSC10	0.752322	0.000316009	3.91313	4.56786	18	Positive	0.00183513
ENSG00000148908	RGS10	0.752322	0.000316009	3.91313	4.56786	18	Positive	0.00183513
ENSG00000196208	GREB1	0.752322	0.000316009	3.91313	4.56786	18	Positive	0.00183513
ENSG00000165061	ZMAT4	0.752322	0.000316009	3.91313	4.56786	18	Positive	0.00183513
ENSG00000008130	NADK	0.752322	0.000316009	3.91313	4.56786	18	Positive	0.00183513
ENSG00000001629	ANKIB1	0.752322	0.000316009	3.91313	4.56786	18	Positive	0.00183513
ENSG00000138182	KIF20B	0.752322	0.000316009	3.91313	4.56786	18	Positive	0.00183513
ENSG00000120265	PCMT1	0.752322	0.000316009	3.91313	4.56786	18	Positive	0.00183513
ENSG00000107819	SFXN3	0.752322	0.000316009	3.91313	4.56786	18	Positive	0.00183513
ENSG00000168386	FILIP1L	0.752322	0.000316009	3.91313	4.56786	18	Positive	0.00183513
ENSG00000160691	SHC1	0.752322	0.000316009	3.91313	4.56786	18	Positive	0.00183513
ENSG00000099331	MYO9B	0.752322	0.000316009	3.91313	4.56786	18	Positive	0.00183513
ENSG00000120549	KIAA1217	0.752322	0.000316009	3.91313	4.56786	18	Positive	0.00183513
ENSG00000004897	CDC27	0.752322	0.000316009	3.91313	4.56786	18	Positive	0.00183513
ENSG00000148737	TCF7L2	0.752322	0.000316009	3.91313	4.56786	18	Positive	0.00183513
ENSG00000123643	SLC36A1	0.750258	0.000335298	3.89418	4.53914	18	Positive	0.00190899
ENSG00000108424	KPNB1	0.750258	0.000335298	3.89418	4.53914	18	Positive	0.00190899
ENSG00000171988	JMJD1C	0.750258	0.000335298	3.89418	4.53914	18	Positive	0.00190899
ENSG00000224051	CPTP	0.750258	0.000335298	3.89418	4.53914	18	Positive	0.00190899
ENSG00000175221	MED16	0.750258	0.000335298	3.89418	4.53914	18	Positive	0.00190899
ENSG00000153767	GTF2E1	0.750258	0.000335298	3.89418	4.53914	18	Positive	0.00190899
ENSG00000176720	BOK	0.750258	0.000335298	3.89418	4.53914	18	Positive	0.00190899
ENSG00000171723	GPHN	0.750258	0.000335298	3.89418	4.53914	18	Positive	0.00190899
ENSG00000197860	SGTB	0.750258	0.000335298	3.89418	4.53914	18	Positive	0.00190899
ENSG00000131016	AKAP12	0.750258	0.000335298	3.89418	4.53914	18	Positive	0.00190899
ENSG00000175832	ETV4	0.750258	0.000335298	3.89418	4.53914	18	Positive	0.00190899
ENSG00000198791	CNOT7	0.750258	0.000335298	3.89418	4.53914	18	Positive	0.00190899
ENSG00000089723	OTUB2	0.750258	0.000335298	3.89418	4.53914	18	Positive	0.00190899
ENSG00000175573	C11orf68	0.750258	0.000335298	3.89418	4.53914	18	Positive	0.00190899
ENSG00000100030	MAPK1	0.750258	0.000335298	3.89418	4.53914	18	Positive	0.00190899
ENSG00000154310	TNIK	0.750258	0.000335298	3.89418	4.53914	18	Positive	0.00190899
ENSG00000088325	TPX2	0.750258	0.000335298	3.89418	4.53914	18	Positive	0.00190899
ENSG00000165630	PRPF18	0.750258	0.000335298	3.89418	4.53914	18	Positive	0.00190899
ENSG00000138823	MTTP	0.750258	0.000335298	3.89418	4.53914	18	Positive	0.00190899
ENSG00000128245	YWHAH	0.750258	0.000335298	3.89418	4.53914	18	Positive	0.00190899
ENSG00000091972	CD200	0.750258	0.000335298	3.89418	4.53914	18	Positive	0.00190899
ENSG00000148842	CNNM2	0.750258	0.000335298	3.89418	4.53914	18	Positive	0.00190899
ENSG00000102471	NDFIP2	0.750258	0.000335298	3.89418	4.53914	18	Positive	0.00190899
ENSG00000079435	LIPE	0.750258	0.000335298	3.89418	4.53914	18	Positive	0.00190899
ENSG00000115275	MOGS	0.750258	0.000335298	3.89418	4.53914	18	Positive	0.00190899
ENSG00000132718	SYT11	0.750258	0.000335298	3.89418	4.53914	18	Positive	0.00190899
ENSG00000100294	MCAT	0.750258	0.000335298	3.89418	4.53914	18	Positive	0.00190899
ENSG00000161714	PLCD3	0.750258	0.000335298	3.89418	4.53914	18	Positive	0.00190899
ENSG00000213523	SRA1	0.750258	0.000335298	3.89418	4.53914	18	Positive	0.00190899
ENSG00000044459	CNTLN	0.750258	0.000335298	3.89418	4.53914	18	Positive	0.00190899
ENSG00000204186	ZDBF2	0.749743	0.000340262	3.88947	4.53202	18	Positive	0.00193603
ENSG00000086102	NFX1	0.748194	0.000355568	3.87536	4.51073	18	Positive	0.00200038
ENSG00000142453	CARM1	0.748194	0.000355568	3.87536	4.51073	18	Positive	0.00200038
ENSG00000049239	H6PD	0.748194	0.000355568	3.87536	4.51073	18	Positive	0.00200038
ENSG00000175115	PACS1	0.748194	0.000355568	3.87536	4.51073	18	Positive	0.00200038
ENSG00000156011	PSD3	0.748194	0.000355568	3.87536	4.51073	18	Positive	0.00200038
ENSG00000179119	SPTY2D1	0.748194	0.000355568	3.87536	4.51073	18	Positive	0.00200038
ENSG00000140682	TGFB1I1	0.748194	0.000355568	3.87536	4.51073	18	Positive	0.00200038
ENSG00000205758	CRYZL1	0.748194	0.000355568	3.87536	4.51073	18	Positive	0.00200038
ENSG00000154079	SDHAF4	0.748194	0.000355568	3.87536	4.51073	18	Positive	0.00200038
ENSG00000126522	ASL	0.748194	0.000355568	3.87536	4.51073	18	Positive	0.00200038
ENSG00000011454	RABGAP1	0.748194	0.000355568	3.87536	4.51073	18	Positive	0.00200038
ENSG00000278311	GGNBP2	0.748194	0.000355568	3.87536	4.51073	18	Positive	0.00200038
ENSG00000059378	PARP12	0.748194	0.000355568	3.87536	4.51073	18	Positive	0.00200038
ENSG00000168710	AHCYL1	0.748194	0.000355568	3.87536	4.51073	18	Positive	0.00200038
ENSG00000105339	DENND3	0.748194	0.000355568	3.87536	4.51073	18	Positive	0.00200038
ENSG00000113578	FGF1	0.748194	0.000355568	3.87536	4.51073	18	Positive	0.00200038
ENSG00000123595	RAB9A	0.748194	0.000355568	3.87536	4.51073	18	Positive	0.00200038
ENSG00000139915	MDGA2	0.748194	0.000355568	3.87536	4.51073	18	Positive	0.00200038
ENSG00000172992	DCAKD	0.74613	0.000376859	3.85667	4.48261	18	Positive	0.00208499
ENSG00000163638	ADAMTS9	0.74613	0.000376859	3.85667	4.48261	18	Positive	0.00208499
ENSG00000136114	THSD1	0.74613	0.000376859	3.85667	4.48261	18	Positive	0.00208499
ENSG00000015171	ZMYND11	0.74613	0.000376859	3.85667	4.48261	18	Positive	0.00208499
ENSG00000198780	FAM169A	0.74613	0.000376859	3.85667	4.48261	18	Positive	0.00208499
ENSG00000107651	SEC23IP	0.74613	0.000376859	3.85667	4.48261	18	Positive	0.00208499
ENSG00000151835	SACS	0.74613	0.000376859	3.85667	4.48261	18	Positive	0.00208499
ENSG00000170004	CHD3	0.74613	0.000376859	3.85667	4.48261	18	Positive	0.00208499
ENSG00000120675	DNAJC15	0.74613	0.000376859	3.85667	4.48261	18	Positive	0.00208499
ENSG00000162373	BEND5	0.74613	0.000376859	3.85667	4.48261	18	Positive	0.00208499
ENSG00000126705	AHDC1	0.74613	0.000376859	3.85667	4.48261	18	Positive	0.00208499
ENSG00000151320	AKAP6	0.74613	0.000376859	3.85667	4.48261	18	Positive	0.00208499
ENSG00000181449	SOX2	0.74613	0.000376859	3.85667	4.48261	18	Positive	0.00208499
ENSG00000118971	CCND2	0.74613	0.000376859	3.85667	4.48261	18	Positive	0.00208499
ENSG00000138617	PARP16	0.74613	0.000376859	3.85667	4.48261	18	Positive	0.00208499
ENSG00000163629	PTPN13	0.74613	0.000376859	3.85667	4.48261	18	Positive	0.00208499
ENSG00000146376	ARHGAP18	0.74613	0.000376859	3.85667	4.48261	18	Positive	0.00208499
ENSG00000165804	ZNF219	0.74613	0.000376859	3.85667	4.48261	18	Positive	0.00208499
ENSG00000089169	RPH3A	0.74613	0.000376859	3.85667	4.48261	18	Positive	0.00208499
ENSG00000165861	ZFYVE1	0.74613	0.000376859	3.85667	4.48261	18	Positive	0.00208499
ENSG00000009954	BAZ1B	0.74613	0.000376859	3.85667	4.48261	18	Positive	0.00208499
ENSG00000179820	MYADM	0.74613	0.000376859	3.85667	4.48261	18	Positive	0.00208499
ENSG00000144354	CDCA7	0.74613	0.000376859	3.85667	4.48261	18	Positive	0.00208499
ENSG00000100612	DHRS7	0.74613	0.000376859	3.85667	4.48261	18	Positive	0.00208499
ENSG00000151779	NBAS	0.74613	0.000376859	3.85667	4.48261	18	Positive	0.00208499
ENSG00000105429	MEGF8	0.74613	0.000376859	3.85667	4.48261	18	Positive	0.00208499
ENSG00000155252	PI4K2A	0.74613	0.000376859	3.85667	4.48261	18	Positive	0.00208499
ENSG00000213995	NAXD	0.745607	0.000382426	3.85195	4.47552	18	Positive	0.00211449
ENSG00000156515	HK1	0.744066	0.000399211	3.83811	4.45478	18	Positive	0.0021845
ENSG00000029534	ANK1	0.744066	0.000399211	3.83811	4.45478	18	Positive	0.0021845
ENSG00000127884	ECHS1	0.744066	0.000399211	3.83811	4.45478	18	Positive	0.0021845
ENSG00000095261	PSMD5	0.744066	0.000399211	3.83811	4.45478	18	Positive	0.0021845
ENSG00000085982	USP40	0.744066	0.000399211	3.83811	4.45478	18	Positive	0.0021845
ENSG00000137501	SYTL2	0.744066	0.000399211	3.83811	4.45478	18	Positive	0.0021845
ENSG00000196187	TMEM63A	0.744066	0.000399211	3.83811	4.45478	18	Positive	0.0021845
ENSG00000163378	EOGT	0.744066	0.000399211	3.83811	4.45478	18	Positive	0.0021845
ENSG00000169122	FAM110B	0.744066	0.000399211	3.83811	4.45478	18	Positive	0.0021845
ENSG00000119280	C1orf198	0.744066	0.000399211	3.83811	4.45478	18	Positive	0.0021845
ENSG00000185000	DGAT1	0.744066	0.000399211	3.83811	4.45478	18	Positive	0.0021845
ENSG00000089234	BRAP	0.744066	0.000399211	3.83811	4.45478	18	Positive	0.0021845
ENSG00000118777	ABCG2	0.744066	0.000399211	3.83811	4.45478	18	Positive	0.0021845
ENSG00000054983	GALC	0.744066	0.000399211	3.83811	4.45478	18	Positive	0.0021845
ENSG00000179218	CALR	0.744066	0.000399211	3.83811	4.45478	18	Positive	0.0021845
ENSG00000090615	GOLGA3	0.744066	0.000399211	3.83811	4.45478	18	Positive	0.0021845
ENSG00000130803	ZNF317	0.742002	0.000422665	3.81968	4.42724	18	Positive	0.00228097
ENSG00000127054	INTS11	0.742002	0.000422665	3.81968	4.42724	18	Positive	0.00228097
ENSG00000185238	PRMT3	0.742002	0.000422665	3.81968	4.42724	18	Positive	0.00228097
ENSG00000134285	FKBP11	0.742002	0.000422665	3.81968	4.42724	18	Positive	0.00228097
ENSG00000204128	C2orf72	0.742002	0.000422665	3.81968	4.42724	18	Positive	0.00228097
ENSG00000119231	SENP5	0.742002	0.000422665	3.81968	4.42724	18	Positive	0.00228097
ENSG00000162174	ASRGL1	0.742002	0.000422665	3.81968	4.42724	18	Positive	0.00228097
ENSG00000135679	MDM2	0.742002	0.000422665	3.81968	4.42724	18	Positive	0.00228097
ENSG00000176225	RTTN	0.742002	0.000422665	3.81968	4.42724	18	Positive	0.00228097
ENSG00000143061	IGSF3	0.742002	0.000422665	3.81968	4.42724	18	Positive	0.00228097
ENSG00000078237	TIGAR	0.742002	0.000422665	3.81968	4.42724	18	Positive	0.00228097
ENSG00000115539	PDCL3	0.742002	0.000422665	3.81968	4.42724	18	Positive	0.00228097
ENSG00000135744	AGT	0.742002	0.000422665	3.81968	4.42724	18	Positive	0.00228097
ENSG00000168591	TMUB2	0.742002	0.000422665	3.81968	4.42724	18	Positive	0.00228097
ENSG00000143811	PYCR2	0.742002	0.000422665	3.81968	4.42724	18	Positive	0.00228097
ENSG00000126215	XRCC3	0.742002	0.000422665	3.81968	4.42724	18	Positive	0.00228097
ENSG00000128487	SPECC1	0.742002	0.000422665	3.81968	4.42724	18	Positive	0.00228097
ENSG00000105656	ELL	0.742002	0.000422665	3.81968	4.42724	18	Positive	0.00228097
ENSG00000013583	HEBP1	0.742002	0.000422665	3.81968	4.42724	18	Positive	0.00228097
ENSG00000116584	ARHGEF2	0.742002	0.000422665	3.81968	4.42724	18	Positive	0.00228097
ENSG00000127328	RAB3IP	0.742002	0.000422665	3.81968	4.42724	18	Positive	0.00228097
ENSG00000163873	GRIK3	0.742002	0.000422665	3.81968	4.42724	18	Positive	0.00228097
ENSG00000154917	RAB6B	0.742002	0.000422665	3.81968	4.42724	18	Positive	0.00228097
ENSG00000081803	CADPS2	0.739938	0.000447266	3.80137	4.39997	18	Positive	0.00237811
ENSG00000187678	SPRY4	0.739938	0.000447266	3.80137	4.39997	18	Positive	0.00237811
ENSG00000112304	ACOT13	0.739938	0.000447266	3.80137	4.39997	18	Positive	0.00237811
ENSG00000131236	CAP1	0.739938	0.000447266	3.80137	4.39997	18	Positive	0.00237811
ENSG00000145293	ENOPH1	0.739938	0.000447266	3.80137	4.39997	18	Positive	0.00237811
ENSG00000061273	HDAC7	0.739938	0.000447266	3.80137	4.39997	18	Positive	0.00237811
ENSG00000162702	ZNF281	0.739938	0.000447266	3.80137	4.39997	18	Positive	0.00237811
ENSG00000265241	RBM8A	0.739938	0.000447266	3.80137	4.39997	18	Positive	0.00237811
ENSG00000198846	TOX	0.739938	0.000447266	3.80137	4.39997	18	Positive	0.00237811
ENSG00000091732	ZC3HC1	0.739938	0.000447266	3.80137	4.39997	18	Positive	0.00237811
ENSG00000116138	DNAJC16	0.739938	0.000447266	3.80137	4.39997	18	Positive	0.00237811
ENSG00000100580	TMED8	0.739938	0.000447266	3.80137	4.39997	18	Positive	0.00237811
ENSG00000059758	CDK17	0.739938	0.000447266	3.80137	4.39997	18	Positive	0.00237811
ENSG00000147588	PMP2	0.739938	0.000447266	3.80137	4.39997	18	Positive	0.00237811
ENSG00000049759	NEDD4L	0.739938	0.000447266	3.80137	4.39997	18	Positive	0.00237811
ENSG00000160209	PDXK	0.739938	0.000447266	3.80137	4.39997	18	Positive	0.00237811
ENSG00000133422	MORC2	0.739938	0.000447266	3.80137	4.39997	18	Positive	0.00237811
ENSG00000171475	WIPF2	0.739938	0.000447266	3.80137	4.39997	18	Positive	0.00237811
ENSG00000169515	CCDC8	0.739938	0.000447266	3.80137	4.39997	18	Positive	0.00237811
ENSG00000135457	TFCP2	0.739938	0.000447266	3.80137	4.39997	18	Positive	0.00237811
ENSG00000136158	SPRY2	0.739938	0.000447266	3.80137	4.39997	18	Positive	0.00237811
ENSG00000153310	CYRIB	0.739938	0.000447266	3.80137	4.39997	18	Positive	0.00237811
ENSG00000133026	MYH10	0.739938	0.000447266	3.80137	4.39997	18	Positive	0.00237811
ENSG00000105321	CCDC9	0.739938	0.000447266	3.80137	4.39997	18	Positive	0.00237811
ENSG00000102362	SYTL4	0.739938	0.000447266	3.80137	4.39997	18	Positive	0.00237811
ENSG00000147894	C9orf72	0.739402	0.000453851	3.79663	4.39294	18	Positive	0.0024117
ENSG00000078053	AMPH	0.738599	0.000463858	3.78956	4.38244	18	Positive	0.00246343
ENSG00000081307	UBA5	0.737874	0.000473057	3.78319	4.37299	18	Positive	0.002483
ENSG00000156140	ADAMTS3	0.737874	0.000473057	3.78319	4.37299	18	Positive	0.002483
ENSG00000147044	CASK	0.737874	0.000473057	3.78319	4.37299	18	Positive	0.002483
ENSG00000173349	SFT2D3	0.737874	0.000473057	3.78319	4.37299	18	Positive	0.002483
ENSG00000166411	IDH3A	0.737874	0.000473057	3.78319	4.37299	18	Positive	0.002483
ENSG00000167460	TPM4	0.737874	0.000473057	3.78319	4.37299	18	Positive	0.002483
ENSG00000197530	MIB2	0.737874	0.000473057	3.78319	4.37299	18	Positive	0.002483
ENSG00000078549	ADCYAP1R1	0.737874	0.000473057	3.78319	4.37299	18	Positive	0.002483
ENSG00000177192	PUS1	0.737874	0.000473057	3.78319	4.37299	18	Positive	0.002483
ENSG00000146828	SLC12A9	0.737874	0.000473057	3.78319	4.37299	18	Positive	0.002483
ENSG00000185896	LAMP1	0.737874	0.000473057	3.78319	4.37299	18	Positive	0.002483
ENSG00000123485	HJURP	0.737874	0.000473057	3.78319	4.37299	18	Positive	0.002483
ENSG00000149328	GLB1L2	0.737874	0.000473057	3.78319	4.37299	18	Positive	0.002483
ENSG00000136051	WASHC4	0.737874	0.000473057	3.78319	4.37299	18	Positive	0.002483
ENSG00000100284	TOM1	0.737874	0.000473057	3.78319	4.37299	18	Positive	0.002483
ENSG00000164008	C1orf50	0.737874	0.000473057	3.78319	4.37299	18	Positive	0.002483
ENSG00000067955	CBFB	0.737874	0.000473057	3.78319	4.37299	18	Positive	0.002483
ENSG00000100591	AHSA1	0.737874	0.000473057	3.78319	4.37299	18	Positive	0.002483
ENSG00000130164	LDLR	0.737874	0.000473057	3.78319	4.37299	18	Positive	0.002483
ENSG00000150764	DIXDC1	0.737874	0.000473057	3.78319	4.37299	18	Positive	0.002483
ENSG00000089327	FXYD5	0.737562	0.000477066	3.78044	4.36893	18	Positive	0.00250258
ENSG00000116649	SRM	0.73581	0.000500083	3.76512	4.34627	18	Positive	0.00259014
ENSG00000163328	GPR155	0.73581	0.000500083	3.76512	4.34627	18	Positive	0.00259014
ENSG00000135048	CEMIP2	0.73581	0.000500083	3.76512	4.34627	18	Positive	0.00259014
ENSG00000087903	RFX2	0.73581	0.000500083	3.76512	4.34627	18	Positive	0.00259014
ENSG00000143799	PARP1	0.73581	0.000500083	3.76512	4.34627	18	Positive	0.00259014
ENSG00000162688	AGL	0.73581	0.000500083	3.76512	4.34627	18	Positive	0.00259014
ENSG00000196455	PIK3R4	0.73581	0.000500083	3.76512	4.34627	18	Positive	0.00259014
ENSG00000180447	GAS1	0.73581	0.000500083	3.76512	4.34627	18	Positive	0.00259014
ENSG00000197702	PARVA	0.73581	0.000500083	3.76512	4.34627	18	Positive	0.00259014
ENSG00000151640	DPYSL4	0.73581	0.000500083	3.76512	4.34627	18	Positive	0.00259014
ENSG00000112320	SOBP	0.73581	0.000500083	3.76512	4.34627	18	Positive	0.00259014
ENSG00000186834	HEXIM1	0.73581	0.000500083	3.76512	4.34627	18	Positive	0.00259014
ENSG00000188916	INSYN2A	0.73581	0.000500083	3.76512	4.34627	18	Positive	0.00259014
ENSG00000100239	PPP6R2	0.73581	0.000500083	3.76512	4.34627	18	Positive	0.00259014
ENSG00000187764	SEMA4D	0.73581	0.000500083	3.76512	4.34627	18	Positive	0.00259014
ENSG00000169087	HSPBAP1	0.73581	0.000500083	3.76512	4.34627	18	Positive	0.00259014
ENSG00000205413	SAMD9	0.73581	0.000500083	3.76512	4.34627	18	Positive	0.00259014
ENSG00000156958	GALK2	0.73581	0.000500083	3.76512	4.34627	18	Positive	0.00259014
ENSG00000105819	PMPCB	0.73581	0.000500083	3.76512	4.34627	18	Positive	0.00259014
ENSG00000101343	CRNKL1	0.73581	0.000500083	3.76512	4.34627	18	Positive	0.00259014
ENSG00000162458	FBLIM1	0.73581	0.000500083	3.76512	4.34627	18	Positive	0.00259014
ENSG00000187109	NAP1L1	0.733746	0.000528393	3.74718	4.31981	18	Positive	0.00270565
ENSG00000100321	SYNGR1	0.733746	0.000528393	3.74718	4.31981	18	Positive	0.00270565
ENSG00000142937	RPS8	0.733746	0.000528393	3.74718	4.31981	18	Positive	0.00270565
ENSG00000163960	UBXN7	0.733746	0.000528393	3.74718	4.31981	18	Positive	0.00270565
ENSG00000187164	SHTN1	0.733746	0.000528393	3.74718	4.31981	18	Positive	0.00270565
ENSG00000137871	ZNF280D	0.733746	0.000528393	3.74718	4.31981	18	Positive	0.00270565
ENSG00000034693	PEX3	0.733746	0.000528393	3.74718	4.31981	18	Positive	0.00270565
ENSG00000087152	ATXN7L3	0.733746	0.000528393	3.74718	4.31981	18	Positive	0.00270565
ENSG00000075785	RAB7A	0.733746	0.000528393	3.74718	4.31981	18	Positive	0.00270565
ENSG00000165240	ATP7A	0.733746	0.000528393	3.74718	4.31981	18	Positive	0.00270565
ENSG00000139163	ETNK1	0.733746	0.000528393	3.74718	4.31981	18	Positive	0.00270565
ENSG00000106976	DNM1	0.733746	0.000528393	3.74718	4.31981	18	Positive	0.00270565
ENSG00000115107	STEAP3	0.733746	0.000528393	3.74718	4.31981	18	Positive	0.00270565
ENSG00000139146	SINHCAF	0.733746	0.000528393	3.74718	4.31981	18	Positive	0.00270565
ENSG00000196235	SUPT5H	0.733746	0.000528393	3.74718	4.31981	18	Positive	0.00270565
ENSG00000168487	BMP1	0.733746	0.000528393	3.74718	4.31981	18	Positive	0.00270565
ENSG00000136243	NUP42	0.733746	0.000528393	3.74718	4.31981	18	Positive	0.00270565
ENSG00000175895	PLEKHF2	0.733746	0.000528393	3.74718	4.31981	18	Positive	0.00270565
ENSG00000100292	HMOX1	0.733746	0.000528393	3.74718	4.31981	18	Positive	0.00270565
ENSG00000185344	ATP6V0A2	0.733746	0.000528393	3.74718	4.31981	18	Positive	0.00270565
ENSG00000100614	PPM1A	0.731682	0.000558032	3.72935	4.29362	18	Positive	0.00282688
ENSG00000120314	WDR55	0.731682	0.000558032	3.72935	4.29362	18	Positive	0.00282688
ENSG00000134575	ACP2	0.731682	0.000558032	3.72935	4.29362	18	Positive	0.00282688
ENSG00000122642	FKBP9	0.731682	0.000558032	3.72935	4.29362	18	Positive	0.00282688
ENSG00000259207	ITGB3	0.731682	0.000558032	3.72935	4.29362	18	Positive	0.00282688
ENSG00000163975	MELTF	0.731682	0.000558032	3.72935	4.29362	18	Positive	0.00282688
ENSG00000150990	DHX37	0.731682	0.000558032	3.72935	4.29362	18	Positive	0.00282688
ENSG00000113845	TIMMDC1	0.731682	0.000558032	3.72935	4.29362	18	Positive	0.00282688
ENSG00000099204	ABLIM1	0.731682	0.000558032	3.72935	4.29362	18	Positive	0.00282688
ENSG00000168569	TMEM223	0.731682	0.000558032	3.72935	4.29362	18	Positive	0.00282688
ENSG00000128564	VGF	0.731682	0.000558032	3.72935	4.29362	18	Positive	0.00282688
ENSG00000169093	ASMTL	0.731682	0.000558032	3.72935	4.29362	18	Positive	0.00282688
ENSG00000136270	TBRG4	0.731682	0.000558032	3.72935	4.29362	18	Positive	0.00282688
ENSG00000158467	AHCYL2	0.731682	0.000558032	3.72935	4.29362	18	Positive	0.00282688
ENSG00000099364	FBXL19	0.731682	0.000558032	3.72935	4.29362	18	Positive	0.00282688
ENSG00000132294	EFR3A	0.731682	0.000558032	3.72935	4.29362	18	Positive	0.00282688
ENSG00000136937	NCBP1	0.731682	0.000558032	3.72935	4.29362	18	Positive	0.00282688
ENSG00000131467	PSME3	0.731682	0.000558032	3.72935	4.29362	18	Positive	0.00282688
ENSG00000100867	DHRS2	0.731283	0.000563928	3.72592	4.28858	18	Positive	0.00285514
ENSG00000092108	SCFD1	0.729618	0.000589052	3.71164	4.26768	18	Positive	0.00296236
ENSG00000198700	IPO9	0.729618	0.000589052	3.71164	4.26768	18	Positive	0.00296236
ENSG00000157613	CREB3L1	0.729618	0.000589052	3.71164	4.26768	18	Positive	0.00296236
ENSG00000100147	CCDC134	0.729618	0.000589052	3.71164	4.26768	18	Positive	0.00296236
ENSG00000187866	FAM122A	0.729618	0.000589052	3.71164	4.26768	18	Positive	0.00296236
ENSG00000082516	GEMIN5	0.729618	0.000589052	3.71164	4.26768	18	Positive	0.00296236
ENSG00000124333	VAMP7	0.729618	0.000589052	3.71164	4.26768	18	Positive	0.00296236
ENSG00000166925	TSC22D4	0.729618	0.000589052	3.71164	4.26768	18	Positive	0.00296236
ENSG00000136237	RAPGEF5	0.729618	0.000589052	3.71164	4.26768	18	Positive	0.00296236
ENSG00000010017	RANBP9	0.729618	0.000589052	3.71164	4.26768	18	Positive	0.00296236
ENSG00000113391	FAM172A	0.729618	0.000589052	3.71164	4.26768	18	Positive	0.00296236
ENSG00000095637	SORBS1	0.729618	0.000589052	3.71164	4.26768	18	Positive	0.00296236
ENSG00000170445	HARS1	0.727554	0.000621502	3.69404	4.24199	18	Positive	0.00307914
ENSG00000163069	SGCB	0.727554	0.000621502	3.69404	4.24199	18	Positive	0.00307914
ENSG00000197020	ZNF100	0.727554	0.000621502	3.69404	4.24199	18	Positive	0.00307914
ENSG00000119396	RAB14	0.727554	0.000621502	3.69404	4.24199	18	Positive	0.00307914
ENSG00000100439	ABHD4	0.727554	0.000621502	3.69404	4.24199	18	Positive	0.00307914
ENSG00000175203	DCTN2	0.727554	0.000621502	3.69404	4.24199	18	Positive	0.00307914
ENSG00000117707	PROX1	0.727554	0.000621502	3.69404	4.24199	18	Positive	0.00307914
ENSG00000135124	P2RX4	0.727554	0.000621502	3.69404	4.24199	18	Positive	0.00307914
ENSG00000168393	DTYMK	0.727554	0.000621502	3.69404	4.24199	18	Positive	0.00307914
ENSG00000111725	PRKAB1	0.727554	0.000621502	3.69404	4.24199	18	Positive	0.00307914
ENSG00000198431	TXNRD1	0.727554	0.000621502	3.69404	4.24199	18	Positive	0.00307914
ENSG00000136518	ACTL6A	0.727554	0.000621502	3.69404	4.24199	18	Positive	0.00307914
ENSG00000111961	SASH1	0.727554	0.000621502	3.69404	4.24199	18	Positive	0.00307914
ENSG00000103653	CSK	0.727554	0.000621502	3.69404	4.24199	18	Positive	0.00307914
ENSG00000171208	NETO2	0.727554	0.000621502	3.69404	4.24199	18	Positive	0.00307914
ENSG00000165233	CARD19	0.727554	0.000621502	3.69404	4.24199	18	Positive	0.00307914
ENSG00000131473	ACLY	0.727554	0.000621502	3.69404	4.24199	18	Positive	0.00307914
ENSG00000136379	ABHD17C	0.727554	0.000621502	3.69404	4.24199	18	Positive	0.00307914
ENSG00000126778	SIX1	0.727554	0.000621502	3.69404	4.24199	18	Positive	0.00307914
ENSG00000131435	PDLIM4	0.727554	0.000621502	3.69404	4.24199	18	Positive	0.00307914
ENSG00000010404	IDS	0.727554	0.000621502	3.69404	4.24199	18	Positive	0.00307914
ENSG00000185305	ARL15	0.727554	0.000621502	3.69404	4.24199	18	Positive	0.00307914
ENSG00000106080	FKBP14	0.727554	0.000621502	3.69404	4.24199	18	Positive	0.00307914
ENSG00000138050	THUMPD2	0.727554	0.000621502	3.69404	4.24199	18	Positive	0.00307914
ENSG00000185236	RAB11B	0.727554	0.000621502	3.69404	4.24199	18	Positive	0.00307914
ENSG00000089009	RPL6	0.727554	0.000621502	3.69404	4.24199	18	Positive	0.00307914
ENSG00000111229	ARPC3	0.727554	0.000621502	3.69404	4.24199	18	Positive	0.00307914
ENSG00000052126	PLEKHA5	0.726838	0.000633101	3.68797	4.23313	18	Positive	0.00313488
ENSG00000114738	MAPKAPK3	0.72549	0.000655434	3.67656	4.21654	18	Positive	0.00319799
ENSG00000114648	KLHL18	0.72549	0.000655434	3.67656	4.21654	18	Positive	0.00319799
ENSG00000123104	ITPR2	0.72549	0.000655434	3.67656	4.21654	18	Positive	0.00319799
ENSG00000100335	MIEF1	0.72549	0.000655434	3.67656	4.21654	18	Positive	0.00319799
ENSG00000145332	KLHL8	0.72549	0.000655434	3.67656	4.21654	18	Positive	0.00319799
ENSG00000183828	NUDT14	0.72549	0.000655434	3.67656	4.21654	18	Positive	0.00319799
ENSG00000173208	ABCD2	0.72549	0.000655434	3.67656	4.21654	18	Positive	0.00319799
ENSG00000186575	NF2	0.72549	0.000655434	3.67656	4.21654	18	Positive	0.00319799
ENSG00000110628	SLC22A18	0.72549	0.000655434	3.67656	4.21654	18	Positive	0.00319799
ENSG00000161960	EIF4A1	0.72549	0.000655434	3.67656	4.21654	18	Positive	0.00319799
ENSG00000166484	MAPK7	0.72549	0.000655434	3.67656	4.21654	18	Positive	0.00319799
ENSG00000054148	PHPT1	0.72549	0.000655434	3.67656	4.21654	18	Positive	0.00319799
ENSG00000138759	FRAS1	0.72549	0.000655434	3.67656	4.21654	18	Positive	0.00319799
ENSG00000105971	CAV2	0.72549	0.000655434	3.67656	4.21654	18	Positive	0.00319799
ENSG00000168282	MGAT2	0.72549	0.000655434	3.67656	4.21654	18	Positive	0.00319799
ENSG00000160688	FLAD1	0.72549	0.000655434	3.67656	4.21654	18	Positive	0.00319799
ENSG00000124145	SDC4	0.72549	0.000655434	3.67656	4.21654	18	Positive	0.00319799
ENSG00000178074	C2orf69	0.72549	0.000655434	3.67656	4.21654	18	Positive	0.00319799
ENSG00000172932	ANKRD13D	0.72549	0.000655434	3.67656	4.21654	18	Positive	0.00319799
ENSG00000177885	GRB2	0.72549	0.000655434	3.67656	4.21654	18	Positive	0.00319799
ENSG00000147874	HAUS6	0.72549	0.000655434	3.67656	4.21654	18	Positive	0.00319799
ENSG00000188130	MAPK12	0.72549	0.000655434	3.67656	4.21654	18	Positive	0.00319799
ENSG00000137269	LRRC1	0.72549	0.000655434	3.67656	4.21654	18	Positive	0.00319799
ENSG00000116161	CACYBP	0.72549	0.000655434	3.67656	4.21654	18	Positive	0.00319799
ENSG00000157796	WDR19	0.72549	0.000655434	3.67656	4.21654	18	Positive	0.00319799
ENSG00000198551	ZNF627	0.72549	0.000655434	3.67656	4.21654	18	Positive	0.00319799
ENSG00000137522	RNF121	0.72549	0.000655434	3.67656	4.21654	18	Positive	0.00319799
ENSG00000172031	EPHX4	0.725087	0.000662242	3.67316	4.2116	18	Positive	0.00322946
ENSG00000180787	ZFP3	0.724924	0.000665009	3.67178	4.2096	18	Positive	0.0032412
ENSG00000198910	L1CAM	0.724832	0.00066657	3.67101	4.20848	18	Positive	0.00324705
ENSG00000198053	SIRPA	0.723426	0.000690902	3.65918	4.19134	18	Positive	0.00332423
ENSG00000141560	FN3KRP	0.723426	0.000690902	3.65918	4.19134	18	Positive	0.00332423
ENSG00000171960	PPIH	0.723426	0.000690902	3.65918	4.19134	18	Positive	0.00332423
ENSG00000182179	UBA7	0.723426	0.000690902	3.65918	4.19134	18	Positive	0.00332423
ENSG00000184445	KNTC1	0.723426	0.000690902	3.65918	4.19134	18	Positive	0.00332423
ENSG00000084234	APLP2	0.723426	0.000690902	3.65918	4.19134	18	Positive	0.00332423
ENSG00000091986	CCDC80	0.723426	0.000690902	3.65918	4.19134	18	Positive	0.00332423
ENSG00000169398	PTK2	0.723426	0.000690902	3.65918	4.19134	18	Positive	0.00332423
ENSG00000124772	CPNE5	0.723426	0.000690902	3.65918	4.19134	18	Positive	0.00332423
ENSG00000099290	WASHC2A	0.723426	0.000690902	3.65918	4.19134	18	Positive	0.00332423
ENSG00000125503	PPP1R12C	0.723426	0.000690902	3.65918	4.19134	18	Positive	0.00332423
ENSG00000101040	ZMYND8	0.723426	0.000690902	3.65918	4.19134	18	Positive	0.00332423
ENSG00000137942	FNBP1L	0.723426	0.000690902	3.65918	4.19134	18	Positive	0.00332423
ENSG00000133985	TTC9	0.723426	0.000690902	3.65918	4.19134	18	Positive	0.00332423
ENSG00000047056	WDR37	0.723426	0.000690902	3.65918	4.19134	18	Positive	0.00332423
ENSG00000181929	PRKAG1	0.723426	0.000690902	3.65918	4.19134	18	Positive	0.00332423
ENSG00000119333	WDR34	0.723426	0.000690902	3.65918	4.19134	18	Positive	0.00332423
ENSG00000111783	RFX4	0.723426	0.000690902	3.65918	4.19134	18	Positive	0.00332423
ENSG00000167291	TBC1D16	0.723426	0.000690902	3.65918	4.19134	18	Positive	0.00332423
ENSG00000034533	ASTE1	0.723426	0.000690902	3.65918	4.19134	18	Positive	0.00332423
ENSG00000173457	PPP1R14B	0.723426	0.000690902	3.65918	4.19134	18	Positive	0.00332423
ENSG00000153774	CFDP1	0.723426	0.000690902	3.65918	4.19134	18	Positive	0.00332423
ENSG00000064012	CASP8	0.723426	0.000690902	3.65918	4.19134	18	Positive	0.00332423
ENSG00000177663	IL17RA	0.722856	0.000700983	3.6544	4.18441	18	Positive	0.00337093
ENSG00000100426	ZBED4	0.721362	0.00072796	3.64192	4.16636	18	Positive	0.00345637
ENSG00000106682	EIF4H	0.721362	0.00072796	3.64192	4.16636	18	Positive	0.00345637
ENSG00000146006	LRRTM2	0.721362	0.00072796	3.64192	4.16636	18	Positive	0.00345637
ENSG00000109846	CRYAB	0.721362	0.00072796	3.64192	4.16636	18	Positive	0.00345637
ENSG00000161618	ALDH16A1	0.721362	0.00072796	3.64192	4.16636	18	Positive	0.00345637
ENSG00000135049	AGTPBP1	0.721362	0.00072796	3.64192	4.16636	18	Positive	0.00345637
ENSG00000111786	SRSF9	0.721362	0.00072796	3.64192	4.16636	18	Positive	0.00345637
ENSG00000143815	LBR	0.721362	0.00072796	3.64192	4.16636	18	Positive	0.00345637
ENSG00000079215	SLC1A3	0.721362	0.00072796	3.64192	4.16636	18	Positive	0.00345637
ENSG00000126749	EMG1	0.721362	0.00072796	3.64192	4.16636	18	Positive	0.00345637
ENSG00000166341	DCHS1	0.721362	0.00072796	3.64192	4.16636	18	Positive	0.00345637
ENSG00000276023	DUSP14	0.721362	0.00072796	3.64192	4.16636	18	Positive	0.00345637
ENSG00000063761	ADCK1	0.721362	0.00072796	3.64192	4.16636	18	Positive	0.00345637
ENSG00000108582	CPD	0.721362	0.00072796	3.64192	4.16636	18	Positive	0.00345637
ENSG00000189046	ALKBH2	0.721362	0.00072796	3.64192	4.16636	18	Positive	0.00345637
ENSG00000134996	OSTF1	0.721362	0.00072796	3.64192	4.16636	18	Positive	0.00345637
ENSG00000166024	R3HCC1L	0.721362	0.00072796	3.64192	4.16636	18	Positive	0.00345637
ENSG00000100324	TAB1	0.721362	0.00072796	3.64192	4.16636	18	Positive	0.00345637
ENSG00000144426	NBEAL1	0.721362	0.00072796	3.64192	4.16636	18	Positive	0.00345637
ENSG00000138336	TET1	0.721362	0.00072796	3.64192	4.16636	18	Positive	0.00345637
ENSG00000213639	PPP1CB	0.721362	0.00072796	3.64192	4.16636	18	Positive	0.00345637
ENSG00000141646	SMAD4	0.721362	0.00072796	3.64192	4.16636	18	Positive	0.00345637
ENSG00000152767	FARP1	0.721362	0.00072796	3.64192	4.16636	18	Positive	0.00345637
ENSG00000241058	NSUN6	0.719298	0.000766664	3.62476	4.14163	18	Positive	0.00358905
ENSG00000035687	ADSS2	0.719298	0.000766664	3.62476	4.14163	18	Positive	0.00358905
ENSG00000129596	CDO1	0.719298	0.000766664	3.62476	4.14163	18	Positive	0.00358905
ENSG00000144747	TMF1	0.719298	0.000766664	3.62476	4.14163	18	Positive	0.00358905
ENSG00000108468	CBX1	0.719298	0.000766664	3.62476	4.14163	18	Positive	0.00358905
ENSG00000198862	LTN1	0.719298	0.000766664	3.62476	4.14163	18	Positive	0.00358905
ENSG00000180228	PRKRA	0.719298	0.000766664	3.62476	4.14163	18	Positive	0.00358905
ENSG00000198231	DDX42	0.719298	0.000766664	3.62476	4.14163	18	Positive	0.00358905
ENSG00000144535	DIS3L2	0.719298	0.000766664	3.62476	4.14163	18	Positive	0.00358905
ENSG00000040933	INPP4A	0.719298	0.000766664	3.62476	4.14163	18	Positive	0.00358905
ENSG00000161682	FAM171A2	0.719298	0.000766664	3.62476	4.14163	18	Positive	0.00358905
ENSG00000076043	REXO2	0.719298	0.000766664	3.62476	4.14163	18	Positive	0.00358905
ENSG00000141179	PCTP	0.719298	0.000766664	3.62476	4.14163	18	Positive	0.00358905
ENSG00000170448	NFXL1	0.719298	0.000766664	3.62476	4.14163	18	Positive	0.00358905
ENSG00000239900	ADSL	0.719298	0.000766664	3.62476	4.14163	18	Positive	0.00358905
ENSG00000102898	NUTF2	0.719298	0.000766664	3.62476	4.14163	18	Positive	0.00358905
ENSG00000107951	MTPAP	0.719298	0.000766664	3.62476	4.14163	18	Positive	0.00358905
ENSG00000168397	ATG4B	0.719298	0.000766664	3.62476	4.14163	18	Positive	0.00358905
ENSG00000152409	JMY	0.719298	0.000766664	3.62476	4.14163	18	Positive	0.00358905
ENSG00000115109	EPB41L5	0.719298	0.000766664	3.62476	4.14163	18	Positive	0.00358905
ENSG00000162408	NOL9	0.719298	0.000766664	3.62476	4.14163	18	Positive	0.00358905
ENSG00000186205	MTARC1	0.719298	0.000766664	3.62476	4.14163	18	Positive	0.00358905
ENSG00000154229	PRKCA	0.719298	0.000766664	3.62476	4.14163	18	Positive	0.00358905
ENSG00000072778	ACADVL	0.719298	0.000766664	3.62476	4.14163	18	Positive	0.00358905
ENSG00000105290	APLP1	0.719298	0.000766664	3.62476	4.14163	18	Positive	0.00358905
ENSG00000108953	YWHAE	0.719298	0.000766664	3.62476	4.14163	18	Positive	0.00358905
ENSG00000141295	SCRN2	0.719298	0.000766664	3.62476	4.14163	18	Positive	0.00358905
ENSG00000278619	MRM1	0.717234	0.000807071	3.6077	4.11711	18	Positive	0.0037164
ENSG00000071539	TRIP13	0.717234	0.000807071	3.6077	4.11711	18	Positive	0.0037164
ENSG00000148429	USP6NL	0.717234	0.000807071	3.6077	4.11711	18	Positive	0.0037164
ENSG00000135148	TRAFD1	0.717234	0.000807071	3.6077	4.11711	18	Positive	0.0037164
ENSG00000167900	TK1	0.717234	0.000807071	3.6077	4.11711	18	Positive	0.0037164
ENSG00000203867	RBM20	0.717234	0.000807071	3.6077	4.11711	18	Positive	0.0037164
ENSG00000101557	USP14	0.717234	0.000807071	3.6077	4.11711	18	Positive	0.0037164
ENSG00000112561	TFEB	0.717234	0.000807071	3.6077	4.11711	18	Positive	0.0037164
ENSG00000185088	RPS27L	0.717234	0.000807071	3.6077	4.11711	18	Positive	0.0037164
ENSG00000167535	CACNB3	0.717234	0.000807071	3.6077	4.11711	18	Positive	0.0037164
ENSG00000164610	RP9	0.717234	0.000807071	3.6077	4.11711	18	Positive	0.0037164
ENSG00000114416	FXR1	0.717234	0.000807071	3.6077	4.11711	18	Positive	0.0037164
ENSG00000123600	METTL8	0.717234	0.000807071	3.6077	4.11711	18	Positive	0.0037164
ENSG00000108312	UBTF	0.717234	0.000807071	3.6077	4.11711	18	Positive	0.0037164
ENSG00000169220	RGS14	0.717234	0.000807071	3.6077	4.11711	18	Positive	0.0037164
ENSG00000136141	LRCH1	0.717234	0.000807071	3.6077	4.11711	18	Positive	0.0037164
ENSG00000076641	PAG1	0.717234	0.000807071	3.6077	4.11711	18	Positive	0.0037164
ENSG00000117298	ECE1	0.717234	0.000807071	3.6077	4.11711	18	Positive	0.0037164
ENSG00000141504	SAT2	0.717234	0.000807071	3.6077	4.11711	18	Positive	0.0037164
ENSG00000065613	SLK	0.717234	0.000807071	3.6077	4.11711	18	Positive	0.0037164
ENSG00000020577	SAMD4A	0.717234	0.000807071	3.6077	4.11711	18	Positive	0.0037164
ENSG00000141084	RANBP10	0.717234	0.000807071	3.6077	4.11711	18	Positive	0.0037164
ENSG00000142684	ZNF593	0.717234	0.000807071	3.6077	4.11711	18	Positive	0.0037164
ENSG00000143774	GUK1	0.717234	0.000807071	3.6077	4.11711	18	Positive	0.0037164
ENSG00000163719	MTMR14	0.717234	0.000807071	3.6077	4.11711	18	Positive	0.0037164
ENSG00000163001	CFAP36	0.717234	0.000807071	3.6077	4.11711	18	Positive	0.0037164
ENSG00000111247	RAD51AP1	0.717234	0.000807071	3.6077	4.11711	18	Positive	0.0037164
ENSG00000263465	SRSF8	0.717234	0.000807071	3.6077	4.11711	18	Positive	0.0037164
ENSG00000048162	NOP16	0.717234	0.000807071	3.6077	4.11711	18	Positive	0.0037164
ENSG00000142156	COL6A1	0.717234	0.000807071	3.6077	4.11711	18	Positive	0.0037164
ENSG00000182247	UBE2E2	0.71517	0.00084924	3.59075	4.09282	18	Positive	0.00386904
ENSG00000126458	RRAS	0.71517	0.00084924	3.59075	4.09282	18	Positive	0.00386904
ENSG00000115840	SLC25A12	0.71517	0.00084924	3.59075	4.09282	18	Positive	0.00386904
ENSG00000171148	TADA3	0.71517	0.00084924	3.59075	4.09282	18	Positive	0.00386904
ENSG00000117155	SSX2IP	0.71517	0.00084924	3.59075	4.09282	18	Positive	0.00386904
ENSG00000143195	ILDR2	0.71517	0.00084924	3.59075	4.09282	18	Positive	0.00386904
ENSG00000170876	TMEM43	0.71517	0.00084924	3.59075	4.09282	18	Positive	0.00386904
ENSG00000101294	HM13	0.71517	0.00084924	3.59075	4.09282	18	Positive	0.00386904
ENSG00000100433	KCNK10	0.71517	0.00084924	3.59075	4.09282	18	Positive	0.00386904
ENSG00000198833	UBE2J1	0.71517	0.00084924	3.59075	4.09282	18	Positive	0.00386904
ENSG00000175063	UBE2C	0.71517	0.00084924	3.59075	4.09282	18	Positive	0.00386904
ENSG00000007174	DNAH9	0.71517	0.00084924	3.59075	4.09282	18	Positive	0.00386904
ENSG00000162813	BPNT1	0.71517	0.00084924	3.59075	4.09282	18	Positive	0.00386904
ENSG00000136859	ANGPTL2	0.71517	0.00084924	3.59075	4.09282	18	Positive	0.00386904
ENSG00000150403	TMCO3	0.71517	0.00084924	3.59075	4.09282	18	Positive	0.00386904
ENSG00000139910	NOVA1	0.71517	0.00084924	3.59075	4.09282	18	Positive	0.00386904
ENSG00000184304	PRKD1	0.71517	0.00084924	3.59075	4.09282	18	Positive	0.00386904
ENSG00000168872	DDX19A	0.71517	0.00084924	3.59075	4.09282	18	Positive	0.00386904
ENSG00000067992	PDK3	0.71517	0.00084924	3.59075	4.09282	18	Positive	0.00386904
ENSG00000094841	UPRT	0.71517	0.00084924	3.59075	4.09282	18	Positive	0.00386904
ENSG00000140829	DHX38	0.71517	0.00084924	3.59075	4.09282	18	Positive	0.00386904
ENSG00000178235	SLITRK1	0.714583	0.000861575	3.58595	4.08595	18	Positive	0.00392127
ENSG00000170085	SIMC1	0.714583	0.000861575	3.58595	4.08595	18	Positive	0.00392127
ENSG00000182446	NPLOC4	0.713106	0.00089323	3.5739	4.06876	18	Positive	0.00402669
ENSG00000105426	PTPRS	0.713106	0.00089323	3.5739	4.06876	18	Positive	0.00402669
ENSG00000130635	COL5A1	0.713106	0.00089323	3.5739	4.06876	18	Positive	0.00402669
ENSG00000166848	TERF2IP	0.713106	0.00089323	3.5739	4.06876	18	Positive	0.00402669
ENSG00000124571	XPO5	0.713106	0.00089323	3.5739	4.06876	18	Positive	0.00402669
ENSG00000050438	SLC4A8	0.713106	0.00089323	3.5739	4.06876	18	Positive	0.00402669
ENSG00000124786	SLC35B3	0.713106	0.00089323	3.5739	4.06876	18	Positive	0.00402669
ENSG00000093167	LRRFIP2	0.713106	0.00089323	3.5739	4.06876	18	Positive	0.00402669
ENSG00000172936	MYD88	0.713106	0.00089323	3.5739	4.06876	18	Positive	0.00402669
ENSG00000198937	CCDC167	0.713106	0.00089323	3.5739	4.06876	18	Positive	0.00402669
ENSG00000090447	TFAP4	0.713106	0.00089323	3.5739	4.06876	18	Positive	0.00402669
ENSG00000197872	CYRIA	0.713106	0.00089323	3.5739	4.06876	18	Positive	0.00402669
ENSG00000198795	ZNF521	0.713106	0.00089323	3.5739	4.06876	18	Positive	0.00402669
ENSG00000002586	CD99	0.713106	0.00089323	3.5739	4.06876	18	Positive	0.00402669
ENSG00000085788	DDHD2	0.713106	0.00089323	3.5739	4.06876	18	Positive	0.00402669
ENSG00000152795	HNRNPDL	0.713106	0.00089323	3.5739	4.06876	18	Positive	0.00402669
ENSG00000137815	RTF1	0.713106	0.00089323	3.5739	4.06876	18	Positive	0.00402669
ENSG00000009780	FAM76A	0.713106	0.00089323	3.5739	4.06876	18	Positive	0.00402669
ENSG00000087884	AAMDC	0.713106	0.00089323	3.5739	4.06876	18	Positive	0.00402669
ENSG00000041982	TNC	0.711042	0.000939105	3.55716	4.0449	18	Positive	0.00418531
ENSG00000198954	KIFBP	0.711042	0.000939105	3.55716	4.0449	18	Positive	0.00418531
ENSG00000112339	HBS1L	0.711042	0.000939105	3.55716	4.0449	18	Positive	0.00418531
ENSG00000124532	MRS2	0.711042	0.000939105	3.55716	4.0449	18	Positive	0.00418531
ENSG00000159256	MORC3	0.711042	0.000939105	3.55716	4.0449	18	Positive	0.00418531
ENSG00000103326	CAPN15	0.711042	0.000939105	3.55716	4.0449	18	Positive	0.00418531
ENSG00000198890	PRMT6	0.711042	0.000939105	3.55716	4.0449	18	Positive	0.00418531
ENSG00000136160	EDNRB	0.711042	0.000939105	3.55716	4.0449	18	Positive	0.00418531
ENSG00000150893	FREM2	0.711042	0.000939105	3.55716	4.0449	18	Positive	0.00418531
ENSG00000113356	POLR3G	0.711042	0.000939105	3.55716	4.0449	18	Positive	0.00418531
ENSG00000196924	FLNA	0.711042	0.000939105	3.55716	4.0449	18	Positive	0.00418531
[truncated: 7,008 more rows]

## Sheet: Table S7
Gene name	Spearman's r	p value	Z value	t value	N obs	Correlation category	FDR q value
IGF2BP2	0.952137	9.95941e-52	18.2614	30.6781	99	Positive	8.25835e-48
ELOVL2	0.946939	1.30585e-49	17.7406	29.0164	99	Positive	5.41405e-46
OAS2	0.944365	1.221e-48	17.5009	28.279	99	Positive	3.37484e-45
SCIN	0.940816	2.25113e-47	17.1873	27.3399	99	Positive	4.66659e-44
VSIG4	0.935612	1.18456e-45	16.759	26.1017	99	Positive	1.96447e-42
MRC1	0.934585	2.48902e-45	16.6785	25.8745	99	Positive	3.43983e-42
FABP5	0.933222	6.54909e-45	16.5735	25.5808	99	Positive	7.75787e-42
MOXD1	0.928781	1.33621e-43	16.2451	24.6809	99	Positive	1.38498e-40
ARHGAP30	0.928574	1.53048e-43	16.2303	24.6409	99	Positive	1.41008e-40
AMER2	0.927838	2.47195e-43	16.178	24.5002	99	Positive	2.04974e-40
EGFR	0.927226	3.67037e-43	16.1348	24.3846	99	Positive	2.76679e-40
FLNB	0.926602	5.47087e-43	16.0911	24.2683	99	Positive	3.78037e-40
PLEKHA5	0.925061	1.44337e-42	15.9849	23.9873	99	Positive	9.20651e-40
PEG10	0.924214	2.43949e-42	15.9274	23.8362	99	Positive	1.44488e-39
DOCK2	0.923753	3.23645e-42	15.8964	23.7551	99	Positive	1.78911e-39
HSPA2	0.9232	4.53473e-42	15.8593	23.6586	99	Positive	2.35013e-39
NNMT	0.922736	6.00497e-42	15.8285	23.5785	99	Positive	2.81839e-39
DAB2	0.922705	6.11807e-42	15.8264	23.5732	99	Positive	2.81839e-39
ALOX5	0.92256	6.67718e-42	15.8168	23.5483	99	Positive	2.91406e-39
AIF1	0.919626	3.7778e-41	15.6261	23.0584	99	Positive	1.51322e-38
AIF1L	0.919601	3.83231e-41	15.6246	23.0544	99	Positive	1.51322e-38
COLEC12	0.918717	6.37654e-41	15.5684	22.9119	99	Positive	2.40338e-38
MTAP	0.917724	1.12166e-40	15.5061	22.7545	99	Positive	4.02161e-38
IFIT1	0.91761	1.19636e-40	15.499	22.7366	99	Positive	4.02161e-38
NCF2	0.917566	1.22595e-40	15.4963	22.7298	99	Positive	4.02161e-38
NCKAP1L	0.917516	1.261e-40	15.4932	22.722	99	Positive	4.02161e-38
MYH14	0.917247	1.46692e-40	15.4765	22.68	99	Positive	4.50507e-38
VAV1	0.916739	1.94986e-40	15.445	22.6011	99	Positive	5.77436e-38
PIR	0.916484	2.24811e-40	15.4293	22.5618	99	Positive	6.42803e-38
NAIP	0.916372	2.39236e-40	15.4224	22.5446	99	Positive	6.61247e-38
CD4	0.915857	3.18321e-40	15.3908	22.4658	99	Positive	8.51456e-38
MX1	0.913559	1.11204e-39	15.2522	22.1228	99	Positive	2.88158e-37
IFIT3	0.912674	1.78368e-39	15.1998	21.9942	99	Positive	4.4819e-37
PDLIM4	0.912584	1.87037e-39	15.1945	21.9814	99	Positive	4.5615e-37
METTL7B	0.911998	2.55091e-39	15.16	21.8972	99	Positive	6.04347e-37
TPPP3	0.911255	3.76481e-39	15.1168	21.7919	99	Positive	8.67161e-37
IL1RAP	0.910581	5.34735e-39	15.0777	21.6973	99	Positive	1.19839e-36
HOPX	0.90867	1.42347e-38	14.9687	21.4348	99	Positive	3.07429e-36
LCP1	0.908639	1.44594e-38	14.9669	21.4306	99	Positive	3.07429e-36
SLITRK3	0.908345	1.67726e-38	14.9504	21.391	99	Positive	3.47696e-36
SPON1	0.907767	2.24397e-38	14.9179	21.3135	99	Positive	4.53828e-36
GRIK3	0.90752	2.53918e-38	14.9041	21.2806	99	Positive	5.01306e-36
TJP2	0.907118	3.10401e-38	14.8817	21.2273	99	Positive	5.98568e-36
PTPRC	0.90704	3.22619e-38	14.8774	21.217	99	Positive	6.0799e-36
CYP7B1	0.906774	3.68168e-38	14.8626	21.182	99	Positive	6.78411e-36
MSR1	0.906456	4.30974e-38	14.845	21.1403	99	Positive	7.76878e-36
HTATIP2	0.906283	4.69433e-38	14.8355	21.1177	99	Positive	8.282e-36
SOCS2	0.905962	5.49794e-38	14.8178	21.0759	99	Positive	9.2039e-36
MAP7	0.905958	5.50708e-38	14.8176	21.0755	99	Positive	9.2039e-36
ASPA	0.905943	5.54987e-38	14.8167	21.0734	99	Positive	9.2039e-36
FABP7	0.905673	6.33367e-38	14.802	21.0385	99	Positive	1.02199e-35
OLIG1	0.905649	6.40904e-38	14.8007	21.0354	99	Positive	1.02199e-35
FLNC	0.905257	7.76355e-38	14.7792	20.9849	99	Positive	1.21463e-35
DOCK8	0.904751	9.92635e-38	14.7517	20.9202	99	Positive	1.51167e-35
AMOT	0.90473	1.00268e-37	14.7506	20.9176	99	Positive	1.51167e-35
FBXO2	0.904551	1.09364e-37	14.7408	20.8947	99	Positive	1.61937e-35
C1orf198	0.90405	1.39259e-37	14.7138	20.8313	99	Positive	2.02586e-35
CTSH	0.903657	1.68173e-37	14.6926	20.7819	99	Positive	2.4043e-35
FAM129A	0.903533	1.78431e-37	14.686	20.7664	99	Positive	2.49456e-35
DOCK5	0.903509	1.80503e-37	14.6847	20.7634	99	Positive	2.49456e-35
FCGR3A	0.901567	4.52468e-37	14.5815	20.5238	99	Positive	6.15059e-35
PPP1R1C	0.901005	5.88437e-37	14.552	20.4557	99	Positive	7.86987e-35
CASP4	0.900803	6.46176e-37	14.5415	20.4314	99	Positive	8.50491e-35
ARHGAP18	0.900621	7.03163e-37	14.532	20.4095	99	Positive	9.11036e-35
DCX	0.900543	7.29121e-37	14.5279	20.4002	99	Positive	9.30134e-35
TRIM38	0.900379	7.86462e-37	14.5194	20.3806	99	Positive	9.88083e-35
VAMP8	0.900318	8.0927e-37	14.5162	20.3732	99	Positive	1.00156e-34
AHR	0.900284	8.21971e-37	14.5144	20.3692	99	Positive	1.00232e-34
OSTF1	0.899841	1.00791e-36	14.4915	20.3165	99	Positive	1.21124e-34
FCGR1A	0.898815	1.61135e-36	14.4386	20.1956	99	Positive	1.90876e-34
SYK	0.898644	1.74158e-36	14.4299	20.1757	99	Positive	2.00825e-34
MAP2	0.898642	1.74377e-36	14.4297	20.1753	99	Positive	2.00825e-34
LIMCH1	0.898533	1.83181e-36	14.4242	20.1627	99	Positive	2.08074e-34
MTTP	0.898463	1.89103e-36	14.4206	20.1545	99	Positive	2.11756e-34
ELAVL3	0.898435	1.9153e-36	14.4191	20.1512	99	Positive	2.11756e-34
HCLS1	0.898341	1.99804e-36	14.4144	20.1404	99	Positive	2.17997e-34
SLC2A5	0.898264	2.06887e-36	14.4104	20.1315	99	Positive	2.22793e-34
SVIL	0.898193	2.13677e-36	14.4068	20.1232	99	Positive	2.27155e-34
SNCAIP	0.896727	4.12345e-36	14.3326	19.955	99	Positive	4.28452e-34
ACBD7	0.896722	4.13364e-36	14.3323	19.9543	99	Positive	4.28452e-34
FAM107B	0.896125	5.38779e-36	14.3024	19.8868	99	Positive	5.51551e-34
ST14	0.895835	6.12425e-36	14.2879	19.8542	99	Positive	6.19296e-34
LOX	0.895736	6.39734e-36	14.283	19.8431	99	Positive	6.39117e-34
MVP	0.894987	8.88773e-36	14.2458	19.7596	99	Positive	8.77346e-34
RBP1	0.894793	9.67321e-36	14.2362	19.7381	99	Positive	9.4365e-34
F13A1	0.894084	1.3164e-35	14.2013	19.6601	99	Positive	1.26925e-33
BCAT1	0.893989	1.37201e-35	14.1966	19.6496	99	Positive	1.30767e-33
LGALS3	0.893602	1.62167e-35	14.1777	19.6074	99	Positive	1.52805e-33
FBLIM1	0.89337	1.79181e-35	14.1664	19.5822	99	Positive	1.6694e-33
LMOD1	0.892723	2.36519e-35	14.1349	19.5122	99	Positive	2.17913e-33
HCK	0.892597	2.4965e-35	14.1288	19.4986	99	Positive	2.27483e-33
MYLK	0.892417	2.6958e-35	14.12	19.4793	99	Positive	2.42973e-33
SOX6	0.892009	3.20609e-35	14.1004	19.4357	99	Positive	2.85859e-33
CYB5R2	0.891858	3.41847e-35	14.0931	19.4196	99	Positive	3.01553e-33
MYO1F	0.891804	3.49697e-35	14.0905	19.4139	99	Positive	3.05231e-33
PSD2	0.891589	3.83032e-35	14.0802	19.3911	99	Positive	3.30844e-33
HEPH	0.89107	4.76855e-35	14.0553	19.3361	99	Positive	4.07637e-33
ATP1A2	0.890699	5.57259e-35	14.0376	19.2971	99	Positive	4.71509e-33
SOX8	0.890563	5.89941e-35	14.0311	19.2829	99	Positive	4.9412e-33
MAOB	0.890469	6.13464e-35	14.0266	19.2731	99	Positive	5.08684e-33
NT5DC1	0.890302	6.57986e-35	14.0187	19.2556	99	Positive	5.402e-33
TRIP13	0.890043	7.33056e-35	14.0064	19.2286	99	Positive	5.95932e-33
RBM47	0.890019	7.40438e-35	14.0052	19.2261	99	Positive	5.96088e-33
CAV1	0.889845	7.95753e-35	13.997	19.2082	99	Positive	6.3446e-33
RHPN2	0.889009	1.125e-34	13.9576	19.1219	99	Positive	8.88432e-33
PHGDH	0.888905	1.17416e-34	13.9527	19.1113	99	Positive	9.18506e-33
ALDOC	0.888481	1.39776e-34	13.9329	19.068	99	Positive	1.07317e-32
STAT1	0.888481	1.39776e-34	13.9329	19.068	99	Positive	1.07317e-32
STON2	0.888211	1.56133e-34	13.9203	19.0405	99	Positive	1.18776e-32
BTBD11	0.887894	1.7776e-34	13.9055	19.0083	99	Positive	1.33999e-32
STAT6	0.887868	1.79614e-34	13.9043	19.0057	99	Positive	1.34177e-32
SERPINB1	0.887457	2.12383e-34	13.8852	18.9642	99	Positive	1.5637e-32
ENPP4	0.887449	2.13095e-34	13.8848	18.9634	99	Positive	1.5637e-32
S100A1	0.887124	2.43062e-34	13.8698	18.9308	99	Positive	1.76796e-32
IFIT2	0.887093	2.46195e-34	13.8683	18.9277	99	Positive	1.77517e-32
AMPD3	0.88706	2.49437e-34	13.8668	18.9244	99	Positive	1.78305e-32
MGARP	0.886601	3.00251e-34	13.8456	18.8786	99	Positive	2.12793e-32
MYOF	0.886478	3.15591e-34	13.8399	18.8663	99	Positive	2.21769e-32
IFIH1	0.886112	3.65543e-34	13.8232	18.8301	99	Positive	2.54713e-32
SLC6A11	0.886073	3.71328e-34	13.8214	18.8262	99	Positive	2.56587e-32
FADS2	0.886051	3.74618e-34	13.8204	18.824	99	Positive	2.56722e-32
MTURN	0.8858	4.14209e-34	13.8089	18.7993	99	Positive	2.81526e-32
CNN2	0.885566	4.54867e-34	13.7982	18.7762	99	Positive	3.06647e-32
GBP4	0.884585	6.71797e-34	13.7536	18.6804	99	Positive	4.49237e-32
HIP1R	0.884517	6.90116e-34	13.7505	18.6738	99	Positive	4.57795e-32
APBB1IP	0.88428	7.57832e-34	13.7398	18.6508	99	Positive	4.98726e-32
KIF5C	0.883871	8.90206e-34	13.7213	18.6114	99	Positive	5.81227e-32
HPCAL4	0.883748	9.34257e-34	13.7158	18.5995	99	Positive	6.05223e-32
BST2	0.883638	9.75195e-34	13.7109	18.589	99	Positive	6.26846e-32
CTSZ	0.883252	1.13434e-33	13.6936	18.5521	99	Positive	7.23535e-32
WDFY4	0.882924	1.2891e-33	13.6789	18.5208	99	Positive	8.15971e-32
FAM107A	0.882662	1.42773e-33	13.6672	18.4959	99	Positive	8.96871e-32
AFAP1L1	0.882619	1.45195e-33	13.6652	18.4918	99	Positive	9.05229e-32
CARNS1	0.882594	1.46597e-33	13.6641	18.4894	99	Positive	9.07149e-32
FAM114A1	0.882396	1.58299e-33	13.6553	18.4707	99	Positive	9.7231e-32
AK5	0.881868	1.94198e-33	13.6319	18.4209	99	Positive	1.17977e-31
HMOX1	0.881858	1.94922e-33	13.6314	18.42	99	Positive	1.17977e-31
CHI3L1	0.881765	2.02022e-33	13.6273	18.4113	99	Positive	1.21389e-31
GPD1	0.881715	2.05969e-33	13.6251	18.4066	99	Positive	1.2287e-31
TSTD1	0.881688	2.08161e-33	13.6239	18.404	99	Positive	1.23291e-31
KLHL4	0.881508	2.2304e-33	13.616	18.3872	99	Positive	1.31166e-31
DDR2	0.881146	2.56318e-33	13.6	18.3534	99	Positive	1.49675e-31
VWA5A	0.880921	2.79425e-33	13.5901	18.3324	99	Positive	1.62027e-31
ERMN	0.880877	2.84091e-33	13.5882	18.3284	99	Positive	1.63589e-31
SIGLEC10	0.88073	3.00588e-33	13.5817	18.3147	99	Positive	1.71895e-31
USP54	0.880692	3.04964e-33	13.58	18.3112	99	Positive	1.73203e-31
ERAP2	0.880546	3.22399e-33	13.5736	18.2977	99	Positive	1.81859e-31
IQGAP1	0.880431	3.36816e-33	13.5686	18.2871	99	Positive	1.88708e-31
LPL	0.879922	4.0872e-33	13.5464	18.2402	99	Positive	2.27457e-31
BCAS1	0.879694	4.4573e-33	13.5364	18.2192	99	Positive	2.464e-31
PALMD	0.879233	5.30371e-33	13.5164	18.1771	99	Positive	2.91248e-31
PDLIM1	0.878861	6.10014e-33	13.5002	18.1434	99	Positive	3.32143e-31
LRRC25	0.878849	6.12854e-33	13.4997	18.1422	99	Positive	3.32143e-31
CENPV	0.878763	6.32927e-33	13.496	18.1344	99	Positive	3.40794e-31
MYO1B	0.878712	6.4515e-33	13.4938	18.1298	99	Positive	3.45135e-31
IGSF1	0.878488	7.01811e-33	13.4841	18.1095	99	Positive	3.73039e-31
VCAM1	0.878428	7.17517e-33	13.4815	18.1042	99	Positive	3.78959e-31
CYP1B1	0.878265	7.62759e-33	13.4745	18.0894	99	Positive	4.00304e-31
HK3	0.877962	8.54087e-33	13.4615	18.0622	99	Positive	4.45414e-31
DDX58	0.877884	8.79167e-33	13.4581	18.0552	99	Positive	4.55628e-31
PEX5L	0.877739	9.27904e-33	13.4519	18.0422	99	Positive	4.77899e-31
TSPYL5	0.877486	1.01957e-32	13.441	18.0196	99	Positive	5.21871e-31
PTGIS	0.877214	1.12779e-32	13.4294	17.9953	99	Positive	5.73719e-31
ACSS3	0.876977	1.2309e-32	13.4193	17.9743	99	Positive	6.22355e-31
ISG15	0.876886	1.27309e-32	13.4154	17.9662	99	Positive	6.39786e-31
PLCL1	0.876817	1.30583e-32	13.4125	17.9601	99	Positive	6.52285e-31
MYO1E	0.876721	1.35301e-32	13.4084	17.9516	99	Positive	6.71808e-31
CELF4	0.87632	1.56831e-32	13.3913	17.9161	99	Positive	7.74074e-31
SLITRK2	0.876227	1.62266e-32	13.3874	17.908	99	Positive	7.96161e-31
PDIA5	0.876014	1.7545e-32	13.3784	17.8893	99	Positive	8.55781e-31
OCIAD2	0.875909	1.82337e-32	13.3739	17.88	99	Positive	8.84176e-31
FERMT2	0.875853	1.8609e-32	13.3716	17.8751	99	Positive	8.97127e-31
SMOC1	0.875778	1.91265e-32	13.3684	17.8686	99	Positive	9.16744e-31
PADI2	0.87568	1.98254e-32	13.3642	17.86	99	Positive	9.44781e-31
PLA2G4A	0.875571	2.06275e-32	13.3597	17.8505	99	Positive	9.77391e-31
SPAG1	0.875003	2.5369e-32	13.3357	17.801	99	Positive	1.19416e-30
PLCG2	0.87499	2.54904e-32	13.3352	17.7999	99	Positive	1.19416e-30
KIF4A	0.874591	2.9453e-32	13.3185	17.7654	99	Positive	1.37205e-30
PIK3AP1	0.874375	3.18512e-32	13.3094	17.7467	99	Positive	1.47547e-30
LSP1	0.874214	3.37551e-32	13.3027	17.7328	99	Positive	1.55498e-30
ARHGAP25	0.874062	3.56555e-32	13.2963	17.7198	99	Positive	1.63346e-30
MYO5B	0.873864	3.82887e-32	13.2881	17.7028	99	Positive	1.74445e-30
CA9	0.873779	3.94885e-32	13.2845	17.6955	99	Positive	1.78928e-30
TES	0.873667	4.11e-32	13.2799	17.6859	99	Positive	1.84782e-30
IL18	0.873659	4.1226e-32	13.2795	17.6852	99	Positive	1.84782e-30
PSTPIP1	0.873534	4.3115e-32	13.2743	17.6745	99	Positive	1.9221e-30
PLCB2	0.873469	4.41247e-32	13.2716	17.669	99	Positive	1.95659e-30
KYNU	0.873116	5.00737e-32	13.257	17.6389	99	Positive	2.20857e-30
PAWR	0.872928	5.3556e-32	13.2492	17.6229	99	Positive	2.34966e-30
CASP7	0.872782	5.64132e-32	13.2432	17.6106	99	Positive	2.46199e-30
OPLAH	0.872142	7.08176e-32	13.2168	17.5566	99	Positive	3.07445e-30
STON1	0.871675	8.35515e-32	13.1976	17.5174	99	Positive	3.60838e-30
TYROBP	0.87148	8.95094e-32	13.1896	17.5011	99	Positive	3.84566e-30
H2AFY2	0.871283	9.59455e-32	13.1815	17.4847	99	Positive	4.10093e-30
MCM2	0.871105	1.02125e-31	13.1743	17.4699	99	Positive	4.34266e-30
MBP	0.870761	1.15259e-31	13.1602	17.4413	99	Positive	4.87617e-30
CPM	0.870624	1.20919e-31	13.1546	17.4299	99	Positive	5.08964e-30
FBP1	0.870448	1.28591e-31	13.1475	17.4154	99	Positive	5.38522e-30
GPNMB	0.870179	1.41275e-31	13.1365	17.3932	99	Positive	5.88668e-30
TNFAIP8	0.870163	1.42058e-31	13.1359	17.3919	99	Positive	5.88974e-30
TPPP	0.870098	1.45291e-31	13.1333	17.3866	99	Positive	5.99378e-30
GYG2	0.870027	1.48957e-31	13.1304	17.3807	99	Positive	6.10905e-30
ITPKB	0.870015	1.49558e-31	13.1299	17.3798	99	Positive	6.10905e-30
PARVG	0.86985	1.58404e-31	13.1232	17.3662	99	Positive	6.43866e-30
CTNNA3	0.869607	1.72365e-31	13.1134	17.3463	99	Positive	6.97194e-30
CD163	0.869572	1.74436e-31	13.112	17.3435	99	Positive	7.02147e-30
PLD4	0.869425	1.83599e-31	13.1061	17.3314	99	Positive	7.3546e-30
CD109	0.869368	1.87227e-31	13.1038	17.3268	99	Positive	7.46387e-30
DOCK10	0.869229	1.96496e-31	13.0982	17.3154	99	Positive	7.7959e-30
PGAM2	0.869066	2.07866e-31	13.0916	17.3022	99	Positive	8.20775e-30
BICC1	0.868716	2.34537e-31	13.0775	17.2738	99	Positive	9.21698e-30
PLS3	0.86862	2.42445e-31	13.0737	17.266	99	Positive	9.48279e-30
MAP1B	0.868536	2.49548e-31	13.0703	17.2592	99	Positive	9.71479e-30
COL3A1	0.868206	2.79556e-31	13.0571	17.2325	99	Positive	1.08321e-29
LAIR1	0.867563	3.48394e-31	13.0314	17.1808	99	Positive	1.34367e-29
ARRB1	0.86747	3.59599e-31	13.0277	17.1734	99	Positive	1.38046e-29
CGNL1	0.867358	3.73613e-31	13.0233	17.1644	99	Positive	1.4224e-29
MAGI1	0.867355	3.73955e-31	13.0232	17.1642	99	Positive	1.4224e-29
ITGAM	0.866828	4.47276e-31	13.0023	17.1223	99	Positive	1.69352e-29
PTGS1	0.866598	4.83658e-31	12.9931	17.104	99	Positive	1.82295e-29
GIMAP8	0.866431	5.11781e-31	12.9865	17.0907	99	Positive	1.91611e-29
REPS2	0.866424	5.12996e-31	12.9862	17.0902	99	Positive	1.91611e-29
CYP27A1	0.86623	5.47677e-31	12.9786	17.0749	99	Positive	2.03647e-29
MSRB3	0.866171	5.58727e-31	12.9763	17.0702	99	Positive	2.06096e-29
DAAM2	0.866168	5.59232e-31	12.9762	17.07	99	Positive	2.06096e-29
TUB	0.86595	6.01917e-31	12.9676	17.0528	99	Positive	2.20845e-29
HMGCS1	0.865778	6.37876e-31	12.9608	17.0393	99	Positive	2.33007e-29
COBL	0.865559	6.8664e-31	12.9522	17.0221	99	Positive	2.4972e-29
SYTL4	0.865343	7.38166e-31	12.9437	17.0052	99	Positive	2.67287e-29
TLE1	0.865303	7.48286e-31	12.9421	17.002	99	Positive	2.69773e-29
ADPRH	0.8649	8.56271e-31	12.9264	16.9705	99	Positive	3.07368e-29
CA8	0.864735	9.04559e-31	12.9199	16.9578	99	Positive	3.23302e-29
SLC20A2	0.864606	9.44334e-31	12.9149	16.9477	99	Positive	3.35623e-29
WFS1	0.864598	9.47127e-31	12.9146	16.9471	99	Positive	3.35623e-29
LRIG1	0.864524	9.70516e-31	12.9117	16.9414	99	Positive	3.42448e-29
EZR	0.864511	9.74847e-31	12.9112	16.9403	99	Positive	3.42518e-29
NOVA1	0.864167	1.0929e-30	12.8978	16.9137	99	Positive	3.82375e-29
GIMAP4	0.863698	1.27683e-30	12.8796	16.8775	99	Positive	4.43506e-29
LZTS1	0.863695	1.27832e-30	12.8794	16.8773	99	Positive	4.43506e-29
CD14	0.863622	1.3093e-30	12.8766	16.8717	99	Positive	4.52362e-29
DPYD	0.863599	1.31932e-30	12.8757	16.8699	99	Positive	4.53933e-29
STXBP6	0.863426	1.39701e-30	12.869	16.8566	99	Positive	4.78678e-29
ARHGEF26	0.863228	1.49128e-30	12.8614	16.8415	99	Positive	5.08875e-29
RLBP1	0.8632	1.50523e-30	12.8603	16.8393	99	Positive	5.11532e-29
AKR1C3	0.862612	1.82606e-30	12.8376	16.7945	99	Positive	6.18027e-29
FGD3	0.862437	1.93435e-30	12.8309	16.7811	99	Positive	6.52017e-29
FRMD5	0.862417	1.94676e-30	12.8301	16.7796	99	Positive	6.53543e-29
MYO1G	0.862165	2.11461e-30	12.8204	16.7605	99	Positive	7.0703e-29
FCGRT	0.862006	2.22736e-30	12.8143	16.7484	99	Positive	7.41737e-29
LRP4	0.861867	2.33052e-30	12.809	16.738	99	Positive	7.72986e-29
ANXA4	0.861499	2.6269e-30	12.795	16.7103	99	Positive	8.6782e-29
FAM129B	0.861366	2.74332e-30	12.7899	16.7002	99	Positive	9.02683e-29
SAMD9	0.861242	2.85576e-30	12.7851	16.6909	99	Positive	9.35967e-29
ABCC3	0.861097	2.99321e-30	12.7796	16.6801	99	Positive	9.77154e-29
CCDC8	0.860892	3.1987e-30	12.7718	16.6647	99	Positive	1.04014e-28
PPP1R1B	0.860829	3.26527e-30	12.7694	16.66	99	Positive	1.05764e-28
FMNL1	0.860607	3.50788e-30	12.761	16.6434	99	Positive	1.1318e-28
CRISPLD1	0.859962	4.31811e-30	12.7365	16.5955	99	Positive	1.38782e-28
SLFN11	0.859919	4.3786e-30	12.7349	16.5923	99	Positive	1.40183e-28
GBP2	0.85939	5.18684e-30	12.715	16.5533	99	Positive	1.6542e-28
SEZ6L	0.859347	5.25909e-30	12.7133	16.5501	99	Positive	1.67082e-28
DIAPH2	0.859115	5.66455e-30	12.7046	16.533	99	Positive	1.79277e-28
KHDRBS3	0.859102	5.68855e-30	12.7041	16.532	99	Positive	1.79351e-28
NPC2	0.859012	5.85289e-30	12.7007	16.5255	99	Positive	1.83834e-28
ANXA1	0.858932	6.00491e-30	12.6977	16.5196	99	Positive	1.87897e-28
FGF1	0.858889	6.08666e-30	12.6961	16.5164	99	Positive	1.89739e-28
SALL3	0.858814	6.23405e-30	12.6933	16.5109	99	Positive	1.93606e-28
SAMSN1	0.858781	6.30108e-30	12.692	16.5085	99	Positive	1.94957e-28
S100A11	0.858667	6.5339e-30	12.6878	16.5001	99	Positive	2.01409e-28
CD300A	0.858632	6.60591e-30	12.6865	16.4976	99	Positive	2.02875e-28
RCSD1	0.858616	6.6394e-30	12.6859	16.4965	99	Positive	2.03151e-28
RAC2	0.858499	6.89212e-30	12.6815	16.4879	99	Positive	2.10108e-28
ADIRF	0.858379	7.16026e-30	12.677	16.4791	99	Positive	2.17483e-28
STK10	0.85824	7.48247e-30	12.6718	16.469	99	Positive	2.2644e-28
EEF1A2	0.858193	7.59439e-30	12.67	16.4656	99	Positive	2.28992e-28
SERPINE1	0.85812	7.77299e-30	12.6673	16.4602	99	Positive	2.33528e-28
EXD2	0.858009	8.05194e-30	12.6631	16.4522	99	Positive	2.41035e-28
ACOX2	0.857752	8.73403e-30	12.6536	16.4335	99	Positive	2.60513e-28
ELAVL4	0.85751	9.42764e-30	12.6445	16.416	99	Positive	2.80193e-28
NLGN3	0.857355	9.89847e-30	12.6388	16.4048	99	Positive	2.93136e-28
FNDC3B	0.857328	9.98424e-30	12.6378	16.4028	99	Positive	2.94624e-28
FERMT1	0.857111	1.0688e-29	12.6297	16.3872	99	Positive	3.14274e-28
FOLH1	0.856935	1.12951e-29	12.6232	16.3745	99	Positive	3.30951e-28
ACSBG1	0.856821	1.17065e-29	12.619	16.3663	99	Positive	3.41797e-28
MYH9	0.856591	1.2584e-29	12.6104	16.3498	99	Positive	3.6613e-28
KIF1A	0.856554	1.27276e-29	12.6091	16.3472	99	Positive	3.68031e-28
PIP4K2A	0.856552	1.27382e-29	12.609	16.347	99	Positive	3.68031e-28
SASH3	0.856181	1.43052e-29	12.5953	16.3205	99	Positive	4.1187e-28
EPS8	0.856012	1.50787e-29	12.5891	16.3084	99	Positive	4.32638e-28
CPPED1	0.855944	1.54019e-29	12.5866	16.3036	99	Positive	4.40387e-28
ROBO2	0.855921	1.55125e-29	12.5857	16.3019	99	Positive	4.42025e-28
MID1	0.855579	1.72542e-29	12.5732	16.2776	99	Positive	4.89973e-28
PDGFRA	0.855505	1.76568e-29	12.5704	16.2724	99	Positive	4.99692e-28
SYNPO2	0.855216	1.93127e-29	12.5598	16.2519	99	Positive	5.44696e-28
P2RY12	0.85518	1.95309e-29	12.5585	16.2493	99	Positive	5.48983e-28
MYO10	0.855136	1.97946e-29	12.5569	16.2463	99	Positive	5.54517e-28
AOAH	0.854795	2.20032e-29	12.5444	16.2221	99	Positive	6.14312e-28
APOBEC3G	0.854783	2.20813e-29	12.544	16.2213	99	Positive	6.14424e-28
ABCB1	0.854722	2.25013e-29	12.5417	16.217	99	Positive	6.24017e-28
ARHGAP4	0.854693	2.27046e-29	12.5407	16.215	99	Positive	6.27556e-28
ADA	0.854489	2.41802e-29	12.5332	16.2006	99	Positive	6.6612e-28
CASP8	0.854282	2.57701e-29	12.5257	16.1861	99	Positive	7.0757e-28
CTSB	0.854001	2.80953e-29	12.5155	16.1665	99	Positive	7.68866e-28
ARPC1B	0.853941	2.86187e-29	12.5133	16.1623	99	Positive	7.80614e-28
PYGL	0.853858	2.93575e-29	12.5102	16.1564	99	Positive	7.9814e-28
LGALS9	0.853494	3.28214e-29	12.497	16.1311	99	Positive	8.89396e-28
COBLL1	0.853294	3.48883e-29	12.4898	16.1172	99	Positive	9.42325e-28
STXBP2	0.853203	3.58811e-29	12.4865	16.1108	99	Positive	9.65993e-28
ANKRD35	0.853023	3.78995e-29	12.48	16.0984	99	Positive	1.01703e-27
EDNRB	0.852594	4.31923e-29	12.4645	16.0687	99	Positive	1.15532e-27
SYN2	0.85252	4.41775e-29	12.4618	16.0636	99	Positive	1.17788e-27
EHBP1	0.852439	4.52695e-29	12.4589	16.058	99	Positive	1.20312e-27
EPN2	0.852426	4.54524e-29	12.4584	16.0571	99	Positive	1.20413e-27
SERPINH1	0.852384	4.60409e-29	12.4569	16.0542	99	Positive	1.21268e-27
TLR2	0.852372	4.62027e-29	12.4565	16.0534	99	Positive	1.21268e-27
SPC24	0.852371	4.62141e-29	12.4564	16.0533	99	Positive	1.21268e-27
NDRG2	0.85178	5.52723e-29	12.4352	16.0127	99	Positive	1.4458e-27
ZNF185	0.851626	5.79143e-29	12.4297	16.0022	99	Positive	1.51014e-27
RRM2B	0.850704	7.64126e-29	12.3967	15.9394	99	Positive	1.98625e-27
SGCD	0.850558	7.98247e-29	12.3915	15.9295	99	Positive	2.06846e-27
ARHGAP10	0.850519	8.07801e-29	12.3901	15.9268	99	Positive	2.08669e-27
NCAPH	0.850328	8.55252e-29	12.3833	15.9139	99	Positive	2.20241e-27
CDK1	0.850105	9.14067e-29	12.3754	15.8989	99	Positive	2.34658e-27
TMEM100	0.850083	9.20119e-29	12.3746	15.8974	99	Positive	2.35482e-27
FCER1G	0.849755	1.01456e-28	12.363	15.8753	99	Positive	2.58852e-27
NDC80	0.849671	1.04023e-28	12.36	15.8697	99	Positive	2.64588e-27
TCEAL5	0.849624	1.05483e-28	12.3584	15.8665	99	Positive	2.67365e-27
NR2F2	0.849616	1.05759e-28	12.358	15.866	99	Positive	2.67365e-27
ERBB2	0.849576	1.07016e-28	12.3566	15.8633	99	Positive	2.69721e-27
ITGB5	0.849532	1.08433e-28	12.3551	15.8603	99	Positive	2.72462e-27
GRIA4	0.849126	1.22303e-28	12.3407	15.8332	99	Positive	3.06385e-27
HSPB8	0.848988	1.27397e-28	12.3359	15.824	99	Positive	3.1781e-27
SLC4A4	0.848982	1.2763e-28	12.3357	15.8236	99	Positive	3.1781e-27
DCLK2	0.84897	1.28098e-28	12.3352	15.8227	99	Positive	3.18021e-27
DENND3	0.848855	1.32528e-28	12.3312	15.8151	99	Positive	3.28036e-27
GSTA4	0.848304	1.55953e-28	12.3118	15.7784	99	Positive	3.84869e-27
PLVAP	0.848119	1.64663e-28	12.3053	15.7662	99	Positive	4.0516e-27
CTHRC1	0.848045	1.68297e-28	12.3027	15.7613	99	Positive	4.12876e-27
MRC2	0.847952	1.7295e-28	12.2994	15.7551	99	Positive	4.23039e-27
OLIG2	0.847827	1.79399e-28	12.2951	15.7469	99	Positive	4.37522e-27
DNMBP	0.847575	1.93198e-28	12.2862	15.7302	99	Positive	4.69271e-27
TNFAIP2	0.847569	1.93549e-28	12.286	15.7298	99	Positive	4.69271e-27
CMTM4	0.847547	1.94807e-28	12.2852	15.7283	99	Positive	4.70946e-27
MCM4	0.847325	2.07872e-28	12.2775	15.7138	99	Positive	5.01068e-27
MCC	0.847258	2.11945e-28	12.2752	15.7094	99	Positive	5.09406e-27
RAB31	0.847195	2.15918e-28	12.273	15.7052	99	Positive	5.17455e-27
TUBB4A	0.846919	2.34018e-28	12.2633	15.6871	99	Positive	5.59215e-27
ITGAL	0.846848	2.38955e-28	12.2609	15.6824	99	Positive	5.69373e-27
PLAA	0.846811	2.41554e-28	12.2596	15.68	99	Positive	5.73916e-27
MGST1	0.846752	2.45692e-28	12.2575	15.6762	99	Positive	5.82079e-27
TMEM119	0.846637	2.54052e-28	12.2535	15.6687	99	Positive	6.0017e-27
KPNA2	0.846364	2.75051e-28	12.2441	15.6509	99	Positive	6.47932e-27
IGF2BP3	0.846319	2.78667e-28	12.2425	15.6479	99	Positive	6.54591e-27
CD38	0.846283	2.81608e-28	12.2412	15.6456	99	Positive	6.59632e-27
GBP5	0.846264	2.83208e-28	12.2406	15.6443	99	Positive	6.61509e-27
PPP1R14A	0.846088	2.98028e-28	12.2345	15.6329	99	Positive	6.9417e-27
IFI16	0.845636	3.39737e-28	12.2188	15.6035	99	Positive	7.86899e-27
PREX2	0.845636	3.39737e-28	12.2188	15.6035	99	Positive	7.86899e-27
PLCD1	0.845581	3.45151e-28	12.2169	15.6	99	Positive	7.97212e-27
ALDH3B1	0.84546	3.57434e-28	12.2127	15.5921	99	Positive	8.23289e-27
CSPG4	0.845179	3.87598e-28	12.203	15.574	99	Positive	8.90295e-27
SYTL2	0.845025	4.05164e-28	12.1977	15.5641	99	Positive	9.28071e-27
ARSF	0.844971	4.11478e-28	12.1959	15.5606	99	Positive	9.39939e-27
CASP1	0.84489	4.2122e-28	12.1931	15.5554	99	Positive	9.59549e-27
NFIA	0.844678	4.47666e-28	12.1858	15.5418	99	Positive	1.017e-26
CPS1	0.844582	4.60217e-28	12.1825	15.5356	99	Positive	1.04265e-26
PHYHD1	0.844378	4.87814e-28	12.1755	15.5226	99	Positive	1.10217e-26
FCGR2B	0.844317	4.96533e-28	12.1734	15.5186	99	Positive	1.11882e-26
KIF11	0.844267	5.03617e-28	12.1717	15.5154	99	Positive	1.12865e-26
RFTN1	0.844267	5.03617e-28	12.1717	15.5154	99	Positive	1.12865e-26
GPHN	0.844167	5.18225e-28	12.1683	15.509	99	Positive	1.15825e-26
PRUNE2	0.84405	5.35829e-28	12.1643	15.5016	99	Positive	1.19438e-26
FXYD1	0.843896	5.59982e-28	12.159	15.4917	99	Positive	1.24487e-26
ITM2C	0.843884	5.61964e-28	12.1586	15.4909	99	Positive	1.24594e-26
ALDH1A1	0.843873	5.63687e-28	12.1582	15.4903	99	Positive	1.24642e-26
APOBEC3C	0.843506	6.25955e-28	12.1456	15.4669	99	Positive	1.37817e-26
ERAP1	0.843502	6.26593e-28	12.1455	15.4666	99	Positive	1.37817e-26
BBOX1	0.843237	6.75649e-28	12.1365	15.4498	99	Positive	1.48214e-26
JAKMIP1	0.842893	7.44899e-28	12.1248	15.428	99	Positive	1.62974e-26
DEPTOR	0.84288	7.47722e-28	12.1243	15.4272	99	Positive	1.63161e-26
ABCA1	0.842692	7.88661e-28	12.1179	15.4153	99	Positive	1.71642e-26
FEZ1	0.842674	7.92596e-28	12.1173	15.4142	99	Positive	1.72047e-26
SORL1	0.842599	8.09643e-28	12.1148	15.4095	99	Positive	1.75268e-26
CA12	0.84259	8.1166e-28	12.1145	15.4089	99	Positive	1.75268e-26
MAPK4	0.842469	8.39936e-28	12.1104	15.4013	99	Positive	1.80903e-26
QPRT	0.842421	8.5153e-28	12.1087	15.3982	99	Positive	1.82925e-26
COPZ2	0.842278	8.8644e-28	12.1039	15.3893	99	Positive	1.89932e-26
SERPINB8	0.841885	9.90364e-28	12.0906	15.3646	99	Positive	2.11652e-26
TMEM132E	0.841767	1.02395e-27	12.0866	15.3572	99	Positive	2.18266e-26
ARHGAP6	0.841697	1.0443e-27	12.0842	15.3528	99	Positive	2.22035e-26
CMPK2	0.841508	1.1012e-27	12.0778	15.341	99	Positive	2.33532e-26
PEAK1	0.841411	1.1317e-27	12.0745	15.3349	99	Positive	2.39389e-26
NCF4	0.841288	1.17133e-27	12.0704	15.3273	99	Positive	2.47123e-26
TOP2A	0.841279	1.17422e-27	12.0701	15.3267	99	Positive	2.47123e-26
APLNR	0.840974	1.27917e-27	12.0598	15.3077	99	Positive	2.68528e-26
FGFR3	0.840792	1.34593e-27	12.0537	15.2964	99	Positive	2.81829e-26
TBXAS1	0.840746	1.36306e-27	12.0522	15.2936	99	Positive	2.84697e-26
RAB27A	0.840473	1.47127e-27	12.043	15.2766	99	Positive	3.06526e-26
ALDH1L1	0.840445	1.48252e-27	12.0421	15.2749	99	Positive	3.08097e-26
HLA-DPA1	0.840323	1.53382e-27	12.038	15.2674	99	Positive	3.17961e-26
ITGB2	0.840182	1.59534e-27	12.0333	15.2586	99	Positive	3.29889e-26
F11R	0.840036	1.66137e-27	12.0284	15.2496	99	Positive	3.42689e-26
CA3	0.839934	1.70939e-27	12.0249	15.2433	99	Positive	3.5172e-26
INPP5F	0.839867	1.74122e-27	12.0227	15.2392	99	Positive	3.57381e-26
PHLPP1	0.839807	1.7704e-27	12.0207	15.2355	99	Positive	3.62473e-26
ADAP1	0.839632	1.85885e-27	12.0149	15.2247	99	Positive	3.79645e-26
ADD3	0.839618	1.86575e-27	12.0144	15.2239	99	Positive	3.80118e-26
SOX10	0.838912	2.26837e-27	11.9909	15.1806	99	Positive	4.61013e-26
OAS3	0.838885	2.28516e-27	11.99	15.179	99	Positive	4.63289e-26
WDHD1	0.838834	2.31757e-27	11.9883	15.1759	99	Positive	4.68714e-26
GPX8	0.838784	2.34939e-27	11.9866	15.1728	99	Positive	4.73994e-26
EPHB1	0.838719	2.39214e-27	11.9845	15.1689	99	Positive	4.81447e-26
THEMIS2	0.8387	2.40439e-27	11.9838	15.1677	99	Positive	4.8192e-26
KCTD12	0.838698	2.40611e-27	11.9838	15.1676	99	Positive	4.8192e-26
PDE1C	0.838669	2.42496e-27	11.9828	15.1658	99	Positive	4.84525e-26
BUB1B	0.838528	2.5211e-27	11.9781	15.1572	99	Positive	5.02523e-26
KAZN	0.838465	2.56506e-27	11.976	15.1534	99	Positive	5.10059e-26
EDIL3	0.838402	2.60977e-27	11.974	15.1496	99	Positive	5.17708e-26
SAMD9L	0.838338	2.6564e-27	11.9718	15.1457	99	Positive	5.25701e-26
UBE2C	0.838307	2.67906e-27	11.9708	15.1438	99	Positive	5.28924e-26
DOCK11	0.838162	2.78776e-27	11.966	15.135	99	Positive	5.49075e-26
CAST	0.838063	2.86447e-27	11.9627	15.129	99	Positive	5.62317e-26
C1QL1	0.838058	2.86855e-27	11.9626	15.1287	99	Positive	5.62317e-26
CLASP2	0.837937	2.96538e-27	11.9586	15.1213	99	Positive	5.79927e-26
RGS10	0.837921	2.97838e-27	11.958	15.1204	99	Positive	5.81099e-26
PODXL	0.837903	2.99356e-27	11.9574	15.1192	99	Positive	5.82689e-26
WWTR1	0.837764	3.1094e-27	11.9528	15.1108	99	Positive	6.03821e-26
KIAA1211	0.83763	3.22504e-27	11.9484	15.1028	99	Positive	6.24813e-26
LCP2	0.837512	3.33122e-27	11.9445	15.0956	99	Positive	6.43881e-26
ALDH7A1	0.837246	3.58206e-27	11.9357	15.0796	99	Positive	6.90755e-26
B4GALT1	0.83712	3.70753e-27	11.9316	15.072	99	Positive	7.13292e-26
LRRN1	0.836882	3.95533e-27	11.9238	15.0577	99	Positive	7.59204e-26
ROBO1	0.83673	4.12228e-27	11.9188	15.0486	99	Positive	7.89422e-26
TIMP1	0.836416	4.48963e-27	11.9085	15.0297	99	Positive	8.57789e-26
KIF2C	0.836317	4.61102e-27	11.9052	15.0239	99	Positive	8.78955e-26
LILRB1	0.836273	4.66614e-27	11.9038	15.0212	99	Positive	8.87423e-26
LRMP	0.836195	4.76685e-27	11.9012	15.0165	99	Positive	9.04502e-26
RIT2	0.836053	4.95262e-27	11.8966	15.0081	99	Positive	9.37606e-26
RBPMS	0.835885	5.1828e-27	11.8911	14.9981	99	Positive	9.78947e-26
ABCA8	0.835772	5.34477e-27	11.8874	14.9913	99	Positive	1.00496e-25
ABCG1	0.835772	5.34477e-27	11.8874	14.9913	99	Positive	1.00496e-25
GRIK2	0.835701	5.44765e-27	11.8851	14.9871	99	Positive	1.02199e-25
CAV2	0.835634	5.54706e-27	11.8829	14.9831	99	Positive	1.03829e-25
P4HA2	0.835513	5.73123e-27	11.8789	14.9759	99	Positive	1.07035e-25
CPNE4	0.835011	6.56023e-27	11.8626	14.9462	99	Positive	1.22241e-25
CDCA7L	0.834993	6.59121e-27	11.862	14.9452	99	Positive	1.22543e-25
RASAL3	0.834789	6.96243e-27	11.8554	14.9331	99	Positive	1.29155e-25
KIF15	0.834725	7.08277e-27	11.8533	14.9293	99	Positive	1.31095e-25
BTK	0.833849	8.95258e-27	11.8249	14.8779	99	Positive	1.65284e-25
ANXA2	0.833842	8.96981e-27	11.8247	14.8774	99	Positive	1.65284e-25
RASAL1	0.833803	9.06272e-27	11.8234	14.8752	99	Positive	1.66625e-25
EEPD1	0.833761	9.16661e-27	11.8221	14.8727	99	Positive	1.68163e-25
CALCRL	0.833605	9.55326e-27	11.817	14.8636	99	Positive	1.74869e-25
KCNN3	0.833496	9.83642e-27	11.8135	14.8572	99	Positive	1.79655e-25
FREM2	0.833369	1.01722e-26	11.8094	14.8498	99	Positive	1.85101e-25
PSAT1	0.833367	1.01792e-26	11.8093	14.8497	99	Positive	1.85101e-25
PAPSS2	0.833301	1.03578e-26	11.8072	14.8458	99	Positive	1.87936e-25
PTPN6	0.833001	1.12175e-26	11.7976	14.8284	99	Positive	2.03091e-25
RAB32	0.832961	1.13362e-26	11.7963	14.826	99	Positive	2.04792e-25
GSTM1	0.832922	1.1456e-26	11.795	14.8237	99	Positive	2.06507e-25
XAF1	0.832833	1.17282e-26	11.7922	14.8186	99	Positive	2.10872e-25
PHYHIPL	0.832826	1.1749e-26	11.7919	14.8182	99	Positive	2.10872e-25
CAPG	0.832752	1.19821e-26	11.7896	14.8139	99	Positive	2.14592e-25
CHI3L2	0.832679	1.22148e-26	11.7872	14.8097	99	Positive	2.18287e-25
ARHGAP35	0.832536	1.26865e-26	11.7826	14.8014	99	Positive	2.26228e-25
PLAU	0.832501	1.28045e-26	11.7815	14.7993	99	Positive	2.27843e-25
NDRG3	0.832462	1.29377e-26	11.7802	14.7971	99	Positive	2.29635e-25
CTSC	0.832455	1.29606e-26	11.78	14.7967	99	Positive	2.29635e-25
ARHGAP29	0.832149	1.4053e-26	11.7702	14.779	99	Positive	2.4846e-25
GMFG	0.831985	1.46712e-26	11.765	14.7695	99	Positive	2.58837e-25
OSBPL6	0.831847	1.52145e-26	11.7606	14.7616	99	Positive	2.67852e-25
SCD5	0.831706	1.57881e-26	11.7561	14.7535	99	Positive	2.77361e-25
TYMP	0.831577	1.63338e-26	11.7519	14.746	99	Positive	2.86342e-25
NGEF	0.831487	1.67252e-26	11.749	14.7408	99	Positive	2.92585e-25
NOS1	0.831442	1.6921e-26	11.7476	14.7383	99	Positive	2.95386e-25
NFIB	0.831429	1.69828e-26	11.7472	14.7375	99	Positive	2.95843e-25
ICAM1	0.831403	1.7098e-26	11.7464	14.736	99	Positive	2.97226e-25
ASRGL1	0.831233	1.78753e-26	11.741	14.7263	99	Positive	3.10088e-25
AHNAK	0.831167	1.81895e-26	11.7388	14.7225	99	Positive	3.14879e-25
FANCI	0.831078	1.86191e-26	11.736	14.7174	99	Positive	3.21646e-25
SP100	0.83095	1.92498e-26	11.7319	14.7101	99	Positive	3.31516e-25
PRODH	0.830946	1.92705e-26	11.7318	14.7099	99	Positive	3.31516e-25
PCP4L1	0.830565	2.12865e-26	11.7197	14.6881	99	Positive	3.6544e-25
ADAP2	0.830493	2.1694e-26	11.7174	14.684	99	Positive	3.71666e-25
NRP2	0.830464	2.1855e-26	11.7165	14.6824	99	Positive	3.73652e-25
SIPA1L2	0.830335	2.26012e-26	11.7124	14.675	99	Positive	3.85616e-25
HK2	0.830296	2.2836e-26	11.7112	14.6728	99	Positive	3.88822e-25
C2orf88	0.830104	2.40045e-26	11.7051	14.6619	99	Positive	4.0788e-25
PIK3CD	0.829838	2.57223e-26	11.6967	14.6468	99	Positive	4.36175e-25
GRID1	0.829745	2.63493e-26	11.6937	14.6415	99	Positive	4.45895e-25
TRAF3IP3	0.829685	2.67682e-26	11.6918	14.6381	99	Positive	4.52062e-25
EHD4	0.82951	2.80051e-26	11.6863	14.6282	99	Positive	4.71989e-25
STAB1	0.829474	2.82679e-26	11.6852	14.6262	99	Positive	4.75452e-25
LRRFIP1	0.829419	2.86751e-26	11.6834	14.6231	99	Positive	4.81323e-25
UHRF1	0.829198	3.03675e-26	11.6764	14.6105	99	Positive	5.08701e-25
ABI3	0.829149	3.07501e-26	11.6749	14.6078	99	Positive	5.14071e-25
CTH	0.829138	3.08365e-26	11.6746	14.6072	99	Positive	5.1448e-25
NEXN	0.829018	3.18083e-26	11.6708	14.6004	99	Positive	5.29627e-25
PHACTR3	0.829	3.19611e-26	11.6702	14.5994	99	Positive	5.31104e-25
GSTM5	0.828918	3.26442e-26	11.6676	14.5948	99	Positive	5.41371e-25
WIPF1	0.828888	3.2893e-26	11.6667	14.5931	99	Positive	5.44408e-25
SNX9	0.828153	3.97447e-26	11.6436	14.5519	99	Positive	6.565e-25
SYNE2	0.828044	4.08814e-26	11.6402	14.5458	99	Positive	6.73934e-25
ARHGAP21	0.828004	4.12998e-26	11.6389	14.5436	99	Positive	6.79479e-25
CSTA	0.827928	4.21098e-26	11.6366	14.5393	99	Positive	6.91434e-25
NGFR	0.827379	4.84643e-26	11.6194	14.5087	99	Positive	7.94202e-25
FOLR2	0.827322	4.91773e-26	11.6176	14.5056	99	Positive	8.04296e-25
RDH10	0.827303	4.94244e-26	11.617	14.5045	99	Positive	8.06655e-25
SHROOM2	0.827295	4.95161e-26	11.6168	14.5041	99	Positive	8.06655e-25
ALOX5AP	0.827251	5.00857e-26	11.6154	14.5016	99	Positive	8.14334e-25
RASA3	0.827223	5.0436e-26	11.6145	14.5001	99	Positive	8.18426e-25
PLIN3	0.82721	5.06039e-26	11.6141	14.4993	99	Positive	8.19546e-25
CNTNAP2	0.827142	5.14959e-26	11.612	14.4955	99	Positive	8.32286e-25
WAS	0.827135	5.15913e-26	11.6118	14.4951	99	Positive	8.32286e-25
SYNJ2	0.827008	5.32798e-26	11.6078	14.4881	99	Positive	8.57856e-25
CARD6	0.826944	5.41617e-26	11.6058	14.4846	99	Positive	8.70366e-25
SAMHD1	0.826861	5.53188e-26	11.6032	14.48	99	Positive	8.8724e-25
FAM19A5	0.826771	5.66043e-26	11.6004	14.475	99	Positive	9.06107e-25
MCM6	0.826693	5.7737e-26	11.598	14.4707	99	Positive	9.22458e-25
MX2	0.826679	5.79409e-26	11.5976	14.4699	99	Positive	9.23935e-25
CSRP1	0.826551	5.98642e-26	11.5936	14.4628	99	Positive	9.52772e-25
PFN2	0.826521	6.03202e-26	11.5926	14.4612	99	Positive	9.5819e-25
PI16	0.826419	6.18963e-26	11.5895	14.4556	99	Positive	9.81346e-25
DLG2	0.826377	6.25571e-26	11.5882	14.4533	99	Positive	9.8993e-25
ARHGAP9	0.825938	6.99258e-26	11.5746	14.4291	99	Positive	1.10443e-24
GSN	0.825923	7.01906e-26	11.5741	14.4283	99	Positive	1.1065e-24
GPC6	0.825793	7.25561e-26	11.5701	14.4211	99	Positive	1.14162e-24
SYN1	0.825751	7.33151e-26	11.5688	14.4188	99	Positive	1.15138e-24
CTTNBP2	0.825733	7.36525e-26	11.5682	14.4178	99	Positive	1.15449e-24
FHL2	0.825664	7.49584e-26	11.5661	14.414	99	Positive	1.17275e-24
IKBIP	0.82503	8.79465e-26	11.5465	14.3794	99	Positive	1.37336e-24
GRM5	0.824947	8.98021e-26	11.5439	14.3748	99	Positive	1.3997e-24
DPYSL3	0.824872	9.15195e-26	11.5416	14.3707	99	Positive	1.42379e-24
CKB	0.824795	9.33034e-26	11.5393	14.3665	99	Positive	1.44882e-24
BMP2K	0.824689	9.58278e-26	11.536	14.3608	99	Positive	1.48524e-24
PLOD2	0.8244	1.03053e-25	11.5271	14.345	99	Positive	1.59424e-24
ARAP2	0.824336	1.04701e-25	11.5251	14.3416	99	Positive	1.61672e-24
SH3KBP1	0.824026	1.13152e-25	11.5156	14.3248	99	Positive	1.74398e-24
MAN1C1	0.823769	1.20667e-25	11.5077	14.3109	99	Positive	1.85409e-24
OSBPL3	0.823767	1.20744e-25	11.5077	14.3107	99	Positive	1.85409e-24
ITGA3	0.823725	1.2199e-25	11.5064	14.3085	99	Positive	1.86976e-24
ECE1	0.823525	1.28247e-25	11.5003	14.2977	99	Positive	1.96204e-24
HPGDS	0.823421	1.31606e-25	11.4971	14.2921	99	Positive	2.00972e-24
GFPT2	0.823373	1.33202e-25	11.4956	14.2895	99	Positive	2.03035e-24
FAM84B	0.823242	1.37619e-25	11.4916	14.2824	99	Positive	2.09383e-24
KANK1	0.823103	1.42448e-25	11.4874	14.275	99	Positive	2.16334e-24
GFAP	0.82302	1.45417e-25	11.4848	14.2705	99	Positive	2.20438e-24
GIMAP7	0.822961	1.47576e-25	11.483	14.2673	99	Positive	2.23303e-24
MOBP	0.82292	1.49078e-25	11.4818	14.2651	99	Positive	2.25165e-24
COLGALT1	0.822825	1.52649e-25	11.4789	14.26	99	Positive	2.3014e-24
CLEC5A	0.822773	1.54634e-25	11.4773	14.2572	99	Positive	2.32708e-24
PTPN14	0.822744	1.55769e-25	11.4764	14.2556	99	Positive	2.33992e-24
LGI3	0.82247	1.66702e-25	11.4681	14.241	99	Positive	2.49963e-24
SLC9A9	0.822449	1.67561e-25	11.4674	14.2399	99	Positive	2.50798e-24
CDK6	0.822412	1.69123e-25	11.4663	14.2379	99	Positive	2.52679e-24
CTSS	0.822262	1.75501e-25	11.4617	14.2299	99	Positive	2.61736e-24
CARD16	0.822103	1.82571e-25	11.4569	14.2213	99	Positive	2.71791e-24
SH3BP4	0.821923	1.90878e-25	11.4514	14.2117	99	Positive	2.83648e-24
RPS6KA5	0.821912	1.91357e-25	11.4511	14.2112	99	Positive	2.83852e-24
PLOD1	0.821817	1.95912e-25	11.4482	14.2061	99	Positive	2.9009e-24
FAT3	0.821808	1.96334e-25	11.4479	14.2057	99	Positive	2.90197e-24
RNASET2	0.821747	1.99353e-25	11.4461	14.2024	99	Positive	2.94134e-24
CSPG5	0.821733	2.00016e-25	11.4457	14.2017	99	Positive	2.94589e-24
SRCIN1	0.821722	2.00573e-25	11.4453	14.2011	99	Positive	2.94884e-24
DPF3	0.821322	2.21309e-25	11.4332	14.1798	99	Positive	3.24795e-24
ADO	0.821309	2.22043e-25	11.4328	14.1791	99	Positive	3.25297e-24
SEMA5A	0.821171	2.29677e-25	11.4287	14.1718	99	Positive	3.35888e-24
KCND2	0.821155	2.30583e-25	11.4282	14.171	99	Positive	3.3621e-24
PSIP1	0.821153	2.30708e-25	11.4281	14.1709	99	Positive	3.3621e-24
TCIRG1	0.8208	2.5158e-25	11.4174	14.1522	99	Positive	3.65983e-24
MOG	0.82074	2.55334e-25	11.4156	14.149	99	Positive	3.70793e-24
GSTM3	0.820537	2.6835e-25	11.4095	14.1383	99	Positive	3.89013e-24
SWAP70	0.820379	2.78944e-25	11.4047	14.1299	99	Positive	4.03666e-24
EMILIN3	0.820264	2.86895e-25	11.4013	14.1239	99	Positive	4.14449e-24
ITGA4	0.820108	2.98041e-25	11.3966	14.1157	99	Positive	4.298e-24
TGM2	0.819829	3.18976e-25	11.3882	14.1011	99	Positive	4.59192e-24
TCEAL2	0.819656	3.32718e-25	11.383	14.092	99	Positive	4.78145e-24
HID1	0.819271	3.65431e-25	11.3714	14.0718	99	Positive	5.24248e-24
CORO1A	0.819143	3.76905e-25	11.3676	14.0652	99	Positive	5.39775e-24
CAB39L	0.819096	3.8125e-25	11.3662	14.0627	99	Positive	5.45057e-24
CTNND2	0.818954	3.94631e-25	11.362	14.0553	99	Positive	5.63215e-24
ZEB1	0.818484	4.42182e-25	11.3479	14.0308	99	Positive	6.29995e-24
CALU	0.818426	4.48413e-25	11.3462	14.0278	99	Positive	6.37777e-24
BAG2	0.818411	4.5003e-25	11.3457	14.0271	99	Positive	6.38981e-24
CRKL	0.818241	4.68833e-25	11.3407	14.0183	99	Positive	6.64541e-24
PIK3CG	0.818175	4.76463e-25	11.3387	14.0148	99	Positive	6.74204e-24
CLIC1	0.818144	4.80031e-25	11.3378	14.0132	99	Positive	6.78094e-24
IL16	0.817807	5.20572e-25	11.3278	13.9958	99	Positive	7.34112e-24
PTPN9	0.817769	5.25384e-25	11.3266	13.9938	99	Positive	7.39641e-24
DHCR7	0.817733	5.29952e-25	11.3256	13.9919	99	Positive	7.44807e-24
WIPI1	0.817656	5.3979e-25	11.3233	13.988	99	Positive	7.5735e-24
ARHGAP24	0.817448	5.67461e-25	11.3171	13.9773	99	Positive	7.94829e-24
LRRTM2	0.817364	5.7903e-25	11.3146	13.9729	99	Positive	8.09666e-24
TBC1D8	0.817352	5.80752e-25	11.3142	13.9723	99	Positive	8.10706e-24
MPP5	0.817118	6.14223e-25	11.3073	13.9603	99	Positive	8.5599e-24
ANTXR2	0.81708	6.19878e-25	11.3062	13.9583	99	Positive	8.62421e-24
ZC3HAV1L	0.816915	6.44823e-25	11.3013	13.9499	99	Positive	8.95623e-24
DOCK4	0.816865	6.52681e-25	11.2998	13.9473	99	Positive	9.05022e-24
CROT	0.81647	7.17253e-25	11.2881	13.927	99	Positive	9.92899e-24
GBE1	0.816352	7.37852e-25	11.2846	13.921	99	Positive	1.01971e-23
FERMT3	0.816094	7.84559e-25	11.277	13.9078	99	Positive	1.08246e-23
LDHA	0.816013	7.99942e-25	11.2746	13.9037	99	Positive	1.10185e-23
METTL7A	0.815975	8.0704e-25	11.2735	13.9018	99	Positive	1.10978e-23
NXN	0.81587	8.27484e-25	11.2704	13.8964	99	Positive	1.13601e-23
ACO1	0.81583	8.35547e-25	11.2692	13.8943	99	Positive	1.14518e-23
ME1	0.815409	9.23317e-25	11.2569	13.8729	99	Positive	1.26339e-23
IQGAP2	0.815273	9.53591e-25	11.2529	13.866	99	Positive	1.30266e-23
SNCG	0.815144	9.83256e-25	11.2491	13.8595	99	Positive	1.34098e-23
SLC6A9	0.815077	9.98817e-25	11.2471	13.8561	99	Positive	1.35997e-23
PPFIBP1	0.815023	1.01173e-24	11.2455	13.8534	99	Positive	1.37529e-23
ADCY2	0.815001	1.01707e-24	11.2449	13.8523	99	Positive	1.38028e-23
PGM5	0.814548	1.13194e-24	11.2316	13.8294	99	Positive	1.53366e-23
LRP1B	0.813956	1.30143e-24	11.2143	13.7996	99	Positive	1.76043e-23
SLC14A1	0.813676	1.38981e-24	11.2061	13.7855	99	Positive	1.87692e-23
MEST	0.813651	1.3979e-24	11.2054	13.7843	99	Positive	1.88478e-23
TPX2	0.813619	1.40847e-24	11.2045	13.7827	99	Positive	1.89594e-23
PHYHIP	0.813513	1.44403e-24	11.2014	13.7773	99	Positive	1.94066e-23
ANK3	0.813159	1.56884e-24	11.1911	13.7596	99	Positive	2.10499e-23
APOL2	0.813095	1.59265e-24	11.1892	13.7564	99	Positive	2.13348e-23
S100A9	0.813076	1.59957e-24	11.1887	13.7555	99	Positive	2.1393e-23
CNN3	0.813014	1.62287e-24	11.1869	13.7524	99	Positive	2.16697e-23
OSBPL1A	0.812913	1.66182e-24	11.1839	13.7474	99	Positive	2.21541e-23
HSD17B11	0.812844	1.6889e-24	11.1819	13.7439	99	Positive	2.2479e-23
SCPEP1	0.812674	1.75707e-24	11.177	13.7355	99	Positive	2.33488e-23
PYCARD	0.81264	1.77131e-24	11.176	13.7337	99	Positive	2.35003e-23
NES	0.812513	1.82422e-24	11.1724	13.7275	99	Positive	2.41636e-23
FLNA	0.812432	1.85922e-24	11.17	13.7234	99	Positive	2.4588e-23
EXTL3	0.812396	1.87486e-24	11.169	13.7216	99	Positive	2.47553e-23
FAM213A	0.812061	2.02693e-24	11.1593	13.705	99	Positive	2.67207e-23
PCDH10	0.811876	2.11565e-24	11.1539	13.6959	99	Positive	2.7846e-23
MYO1D	0.811844	2.13147e-24	11.153	13.6943	99	Positive	2.80098e-23
FRZB	0.811771	2.16793e-24	11.1509	13.6907	99	Positive	2.84438e-23
DEF6	0.81164	2.23484e-24	11.1471	13.6842	99	Positive	2.92754e-23
GALNT2	0.811119	2.52129e-24	11.1321	13.6585	99	Positive	3.29756e-23
GPSM3	0.810923	2.63843e-24	11.1264	13.6488	99	Positive	3.44534e-23
PPM1E	0.810732	2.75705e-24	11.121	13.6395	99	Positive	3.59457e-23
LIFR	0.810685	2.78708e-24	11.1196	13.6372	99	Positive	3.62802e-23
ITGAX	0.810365	3.00048e-24	11.1104	13.6215	99	Positive	3.89969e-23
SERPINI1	0.810314	3.03577e-24	11.109	13.619	99	Positive	3.93882e-23
TPD52L1	0.810308	3.0401e-24	11.1088	13.6187	99	Positive	3.93882e-23
SORCS3	0.810273	3.06439e-24	11.1078	13.617	99	Positive	3.96411e-23
CALD1	0.810225	3.09863e-24	11.1064	13.6146	99	Positive	4.00215e-23
CRYAB	0.810043	3.23089e-24	11.1012	13.6057	99	Positive	4.16649e-23
ALDH6A1	0.809967	3.2882e-24	11.099	13.602	99	Positive	4.23381e-23
UPP1	0.809944	3.30515e-24	11.0984	13.6009	99	Positive	4.24903e-23
ENTPD2	0.809751	3.45472e-24	11.0928	13.5915	99	Positive	4.42998e-23
ACSL3	0.809749	3.45658e-24	11.0928	13.5914	99	Positive	4.42998e-23
NUF2	0.809714	3.48424e-24	11.0918	13.5897	99	Positive	4.45853e-23
ATP9A	0.809531	3.63348e-24	11.0865	13.5808	99	Positive	4.6352e-23
PLA2G16	0.809531	3.63348e-24	11.0865	13.5808	99	Positive	4.6352e-23
FCGR2A	0.8095	3.6593e-24	11.0857	13.5793	99	Positive	4.66097e-23
DLGAP5	0.809416	3.73042e-24	11.0833	13.5752	99	Positive	4.74427e-23
RCN1	0.809409	3.73671e-24	11.083	13.5748	99	Positive	4.74499e-23
ACSL1	0.809337	3.79865e-24	11.081	13.5713	99	Positive	4.81628e-23
ABAT	0.809322	3.8116e-24	11.0806	13.5706	99	Positive	4.82531e-23
CD180	0.80918	3.9376e-24	11.0765	13.5637	99	Positive	4.97723e-23
GRB10	0.809038	4.06766e-24	11.0725	13.5568	99	Positive	5.1338e-23
RFTN2	0.809002	4.10104e-24	11.0714	13.5551	99	Positive	5.16805e-23
LPCAT2	0.808821	4.27351e-24	11.0663	13.5463	99	Positive	5.37723e-23
PLEKHB1	0.808795	4.29898e-24	11.0655	13.5451	99	Positive	5.39454e-23
SYNM	0.808794	4.30027e-24	11.0655	13.545	99	Positive	5.39454e-23
UAP1	0.808777	4.31721e-24	11.065	13.5442	99	Positive	5.4076e-23
ANKRD45	0.808563	4.5329e-24	11.0589	13.5338	99	Positive	5.66921e-23
FNBP1L	0.808516	4.58165e-24	11.0576	13.5315	99	Positive	5.72154e-23
MGP	0.808494	4.60504e-24	11.057	13.5304	99	Positive	5.7421e-23
FAM120C	0.808473	4.62702e-24	11.0564	13.5294	99	Positive	5.76085e-23
SYNC	0.808459	4.64145e-24	11.056	13.5288	99	Positive	5.77016e-23
RAP1GAP	0.808411	4.69274e-24	11.0546	13.5264	99	Positive	5.82518e-23
FAM171A1	0.808226	4.8935e-24	11.0494	13.5176	99	Positive	6.06531e-23
PLP1	0.808188	4.93641e-24	11.0483	13.5157	99	Positive	6.10936e-23
PROCR	0.808177	4.94883e-24	11.048	13.5152	99	Positive	6.1156e-23
SOX11	0.808024	5.1243e-24	11.0436	13.5078	99	Positive	6.32303e-23
SLCO2B1	0.807916	5.25086e-24	11.0406	13.5026	99	Positive	6.46956e-23
APOBR	0.807841	5.34144e-24	11.0384	13.499	99	Positive	6.5691e-23
PBXIP1	0.807836	5.34749e-24	11.0383	13.4987	99	Positive	6.5691e-23
ASPN	0.807801	5.38977e-24	11.0373	13.4971	99	Positive	6.61124e-23
SLFN5	0.807456	5.82782e-24	11.0275	13.4805	99	Positive	7.13801e-23
PLEKHO2	0.807409	5.89024e-24	11.0262	13.4782	99	Positive	7.20382e-23
CRYBG3	0.807262	6.08947e-24	11.022	13.4712	99	Positive	7.43651e-23
PI4K2A	0.807239	6.12015e-24	11.0214	13.4701	99	Positive	7.46299e-23
RENBP	0.807201	6.1735e-24	11.0203	13.4683	99	Positive	7.51645e-23
CDH20	0.807195	6.18213e-24	11.0201	13.468	99	Positive	7.51645e-23
REL	0.807159	6.23233e-24	11.0191	13.4663	99	Positive	7.56639e-23
LMCD1	0.806688	6.93137e-24	11.0058	13.4437	99	Positive	8.40276e-23
DOK3	0.806501	7.22895e-24	11.0006	13.4348	99	Positive	8.75072e-23
GPX1	0.806492	7.24308e-24	11.0003	13.4344	99	Positive	8.75505e-23
GPC5	0.806416	7.36914e-24	10.9982	13.4308	99	Positive	8.89445e-23
PDZD2	0.806099	7.91243e-24	10.9892	13.4157	99	Positive	9.53632e-23
YAP1	0.805926	8.22589e-24	10.9844	13.4075	99	Positive	9.88804e-23
TJP1	0.805925	8.22811e-24	10.9843	13.4074	99	Positive	9.88804e-23
KIAA1107	0.805916	8.24413e-24	10.9841	13.407	99	Positive	9.89296e-23
CSDC2	0.80581	8.44318e-24	10.9811	13.402	99	Positive	1.01172e-22
KIAA0513	0.805578	8.89208e-24	10.9746	13.391	99	Positive	1.06397e-22
EML1	0.805545	8.95864e-24	10.9737	13.3894	99	Positive	1.07039e-22
ENAH	0.805413	9.22783e-24	10.97	13.3832	99	Positive	1.10097e-22
MRVI1	0.805154	9.77655e-24	10.9627	13.3709	99	Positive	1.16476e-22
SLC16A3	0.805132	9.82522e-24	10.9621	13.3699	99	Positive	1.16785e-22
ADCYAP1R1	0.805129	9.83068e-24	10.962	13.3698	99	Positive	1.16785e-22
MMP2	0.804811	1.05529e-23	10.9531	13.3548	99	Positive	1.25186e-22
NDUFA4L2	0.804738	1.07258e-23	10.9511	13.3513	99	Positive	1.26909e-22
DNER	0.804737	1.07288e-23	10.9511	13.3513	99	Positive	1.26909e-22
UGT8	0.804677	1.08745e-23	10.9494	13.3484	99	Positive	1.28449e-22
NUDT5	0.804584	1.11014e-23	10.9468	13.3441	99	Positive	1.30942e-22
MYO18A	0.804544	1.11996e-23	10.9457	13.3422	99	Positive	1.31913e-22
PCDH17	0.804448	1.14424e-23	10.943	13.3377	99	Positive	1.34583e-22
NETO2	0.804383	1.16073e-23	10.9412	13.3347	99	Positive	1.36328e-22
MPPED2	0.804151	1.22225e-23	10.9347	13.3237	99	Positive	1.4335e-22
SCD	0.804053	1.24904e-23	10.932	13.3192	99	Positive	1.46286e-22
PAICS	0.803993	1.26594e-23	10.9303	13.3163	99	Positive	1.48056e-22
REXO2	0.803985	1.26803e-23	10.9301	13.316	99	Positive	1.48092e-22
KCNIP3	0.803946	1.27921e-23	10.929	13.3141	99	Positive	1.49188e-22
SLC17A7	0.803441	1.43041e-23	10.9149	13.2905	99	Positive	1.66586e-22
CYBB	0.803122	1.53485e-23	10.9061	13.2757	99	Positive	1.78499e-22
IQSEC3	0.80303	1.56616e-23	10.9035	13.2714	99	Positive	1.81886e-22
DPYSL5	0.802924	1.60332e-23	10.9006	13.2664	99	Positive	1.8594e-22
PTER	0.802857	1.62708e-23	10.8987	13.2633	99	Positive	1.88433e-22
COL15A1	0.802761	1.66204e-23	10.8961	13.2589	99	Positive	1.92213e-22
SLC12A5	0.802689	1.6885e-23	10.8941	13.2555	99	Positive	1.95e-22
SRSF12	0.802652	1.70234e-23	10.8931	13.2538	99	Positive	1.96326e-22
SEC24D	0.802623	1.71303e-23	10.8923	13.2525	99	Positive	1.97171e-22
ERBB3	0.80262	1.71442e-23	10.8922	13.2523	99	Positive	1.97171e-22
SHROOM3	0.802588	1.72659e-23	10.8913	13.2508	99	Positive	1.98295e-22
WASF3	0.802461	1.77518e-23	10.8878	13.245	99	Positive	2.03593e-22
MLKL	0.802178	1.88912e-23	10.88	13.2319	99	Positive	2.16361e-22
ACSS1	0.802087	1.92743e-23	10.8774	13.2276	99	Positive	2.20445e-22
TBC1D2B	0.80192	1.99931e-23	10.8728	13.2199	99	Positive	2.28351e-22
TGFB2	0.801897	2.00909e-23	10.8722	13.2189	99	Positive	2.29152e-22
EPS15	0.801699	2.09806e-23	10.8667	13.2097	99	Positive	2.38972e-22
OSBPL10	0.801612	2.13877e-23	10.8643	13.2057	99	Positive	2.43275e-22
CHAF1A	0.801477	2.20277e-23	10.8606	13.1995	99	Positive	2.50211e-22
SHC1	0.801356	2.26189e-23	10.8573	13.1939	99	Positive	2.56575e-22
OPTN	0.801274	2.30258e-23	10.855	13.1901	99	Positive	2.60833e-22
IKZF1	0.80113	2.37583e-23	10.8511	13.1836	99	Positive	2.68763e-22
PHKA1	0.800965	2.46326e-23	10.8465	13.1759	99	Positive	2.78275e-22
CAPN5	0.800945	2.47391e-23	10.846	13.175	99	Positive	2.79097e-22
SLAIN1	0.800918	2.48862e-23	10.8452	13.1738	99	Positive	2.80376e-22
UGP2	0.800787	2.56071e-23	10.8416	13.1678	99	Positive	2.88106e-22
LOXL2	0.800664	2.62988e-23	10.8383	13.1622	99	Positive	2.95488e-22
ADSSL1	0.800529	2.70814e-23	10.8346	13.156	99	Positive	3.03868e-22
GAB1	0.800428	2.7685e-23	10.8318	13.1514	99	Positive	3.10222e-22
SCRN1	0.800408	2.78043e-23	10.8313	13.1504	99	Positive	3.11138e-22
VLDLR	0.80037	2.80369e-23	10.8302	13.1487	99	Positive	3.13318e-22
RPS6KA3	0.800038	3.01281e-23	10.8211	13.1336	99	Positive	3.36235e-22
AHCYL2	0.7999	3.10464e-23	10.8173	13.1272	99	Positive	3.46017e-22
AGTPBP1	0.799713	3.23277e-23	10.8122	13.1187	99	Positive	3.59813e-22
CSRP2	0.799641	3.28334e-23	10.8103	13.1155	99	Positive	3.64952e-22
MYO5C	0.799341	3.50371e-23	10.8021	13.1018	99	Positive	3.88926e-22
QDPR	0.799269	3.55841e-23	10.8001	13.0986	99	Positive	3.9447e-22
CNTN2	0.799186	3.62262e-23	10.7979	13.0948	99	Positive	4.01052e-22
SH2D4A	0.799112	3.68109e-23	10.7958	13.0914	99	Positive	4.06981e-22
DTX3L	0.798998	3.77253e-23	10.7927	13.0863	99	Positive	4.16535e-22
INPP5D	0.798693	4.02908e-23	10.7844	13.0725	99	Positive	4.44271e-22
ACTN1	0.798642	4.07327e-23	10.783	13.0702	99	Positive	4.48547e-22
UBE2L6	0.798301	4.38335e-23	10.7738	13.0548	99	Positive	4.82052e-22
PDE8B	0.798233	4.44782e-23	10.7719	13.0517	99	Positive	4.88495e-22
RTN1	0.798079	4.59659e-23	10.7677	13.0448	99	Positive	5.04166e-22
PRKD1	0.798057	4.61859e-23	10.7671	13.0438	99	Positive	5.0591e-22
SORCS2	0.797997	4.67779e-23	10.7655	13.0411	99	Positive	5.11718e-22
NCAPG	0.797921	4.75525e-23	10.7635	13.0377	99	Positive	5.19507e-22
DHRS3	0.797767	4.91405e-23	10.7593	13.0308	99	Positive	5.36149e-22
RPS6KA1	0.797652	5.03652e-23	10.7562	13.0256	99	Positive	5.48789e-22
S100A6	0.797441	5.26947e-23	10.7505	13.0161	99	Positive	5.73418e-22
AFAP1L2	0.797431	5.28063e-23	10.7502	13.0157	99	Positive	5.7388e-22
MYH10	0.797367	5.35372e-23	10.7485	13.0128	99	Positive	5.81061e-22
RYR2	0.797323	5.4034e-23	10.7473	13.0108	99	Positive	5.85686e-22
STEAP3	0.797265	5.47087e-23	10.7457	13.0082	99	Positive	5.92225e-22
SOX5	0.797255	5.48245e-23	10.7454	13.0078	99	Positive	5.92705e-22
STMN1	0.796973	5.82233e-23	10.7378	12.9952	99	Positive	6.28629e-22
EPB41L5	0.796959	5.84076e-23	10.7374	12.9945	99	Positive	6.29799e-22
DCN	0.796919	5.89021e-23	10.7364	12.9928	99	Positive	6.34307e-22
ISLR	0.79691	5.90113e-23	10.7361	12.9924	99	Positive	6.34659e-22
NLGN1	0.796769	6.08099e-23	10.7323	12.9861	99	Positive	6.53155e-22
SDK1	0.796696	6.17614e-23	10.7304	12.9828	99	Positive	6.62517e-22
ANGPTL4	0.796524	6.40612e-23	10.7257	12.9751	99	Positive	6.863e-22
RGMA	0.796434	6.53025e-23	10.7233	12.9711	99	Positive	6.98695e-22
GIMAP1	0.796387	6.5958e-23	10.722	12.969	99	Positive	7.04799e-22
SPRY4	0.796369	6.62184e-23	10.7215	12.9682	99	Positive	7.06671e-22
S100A8	0.796156	6.92771e-23	10.7158	12.9587	99	Positive	7.38362e-22
SIGLEC7	0.796125	6.9733e-23	10.715	12.9574	99	Positive	7.42267e-22
ITPR3	0.79602	7.1305e-23	10.7121	12.9527	99	Positive	7.58027e-22
MYH11	0.796014	7.13985e-23	10.712	12.9524	99	Positive	7.58049e-22
GAS7	0.795816	7.44556e-23	10.7067	12.9436	99	Positive	7.89496e-22
ABCA2	0.795724	7.59129e-23	10.7042	12.9396	99	Positive	8.03921e-22
PPP2R2C	0.795673	7.67313e-23	10.7028	12.9373	99	Positive	8.11551e-22
TACC1	0.795623	7.75593e-23	10.7015	12.9351	99	Positive	8.19263e-22
HLA-DQB1	0.795617	7.76608e-23	10.7013	12.9348	99	Positive	8.19292e-22
CDKN2A	0.795401	8.12749e-23	10.6955	12.9253	99	Positive	8.5633e-22
PPP1R16B	0.795395	8.13811e-23	10.6954	12.925	99	Positive	8.56361e-22
ATXN10	0.795106	8.65087e-23	10.6876	12.9122	99	Positive	9.09163e-22
FILIP1L	0.795036	8.77806e-23	10.6858	12.9092	99	Positive	9.21363e-22
TGFBI	0.794915	9.00523e-23	10.6825	12.9038	99	Positive	9.44012e-22
ADCY8	0.794705	9.41289e-23	10.6769	12.8945	99	Positive	9.85501e-22
PLEKHG1	0.794418	9.99829e-23	10.6692	12.8819	99	Positive	1.04547e-21
EPHA3	0.794349	1.01449e-22	10.6674	12.8789	99	Positive	1.05947e-21
MGMT	0.79387	1.12163e-22	10.6546	12.8579	99	Positive	1.16988e-21
C9orf64	0.793786	1.14159e-22	10.6524	12.8542	99	Positive	1.1892e-21
VAV3	0.793625	1.18064e-22	10.6481	12.8472	99	Positive	1.22833e-21
ILDR2	0.793552	1.19878e-22	10.6462	12.844	99	Positive	1.24565e-21
COL5A1	0.793539	1.20221e-22	10.6458	12.8434	99	Positive	1.24765e-21
S100A13	0.793509	1.20968e-22	10.645	12.8421	99	Positive	1.25384e-21
DAPK1	0.793499	1.21219e-22	10.6447	12.8416	99	Positive	1.25487e-21
TLN1	0.793325	1.25719e-22	10.6401	12.834	99	Positive	1.29983e-21
CPNE8	0.793128	1.30986e-22	10.6349	12.8254	99	Positive	1.3526e-21
TRIM2	0.792891	1.37634e-22	10.6286	12.8151	99	Positive	1.41948e-21
ITGA5	0.792736	1.42137e-22	10.6245	12.8084	99	Positive	1.46229e-21
NCF1	0.792736	1.42137e-22	10.6245	12.8084	99	Positive	1.46229e-21
DNAJC6	0.792526	1.48493e-22	10.6189	12.7992	99	Positive	1.52578e-21
DCLK1	0.792466	1.50338e-22	10.6173	12.7967	99	Positive	1.54283e-21
SLC7A1	0.792393	1.52634e-22	10.6154	12.7935	99	Positive	1.56445e-21
ISG20	0.792182	1.59489e-22	10.6098	12.7843	99	Positive	1.63269e-21
SNAP91	0.792077	1.63006e-22	10.607	12.7798	99	Positive	1.66664e-21
SUSD2	0.792037	1.64349e-22	10.606	12.7781	99	Positive	1.6783e-21
NDRG1	0.791844	1.71056e-22	10.6009	12.7697	99	Positive	1.74465e-21
FAS	0.791753	1.74328e-22	10.5985	12.7658	99	Positive	1.77583e-21
SUSD5	0.791555	1.81615e-22	10.5932	12.7572	99	Positive	1.84779e-21
TMCC3	0.791452	1.85512e-22	10.5905	12.7528	99	Positive	1.88513e-21
KIAA1522	0.791291	1.91785e-22	10.5863	12.7458	99	Positive	1.94648e-21
DYSF	0.791161	1.96991e-22	10.5829	12.7403	99	Positive	1.99688e-21
ARHGDIB	0.791121	1.98658e-22	10.5818	12.7385	99	Positive	2.01132e-21
CALB1	0.791079	2.00387e-22	10.5807	12.7367	99	Positive	2.02635e-21
CHEK1	0.790876	2.08949e-22	10.5754	12.728	99	Positive	2.11036e-21
FAAH	0.790688	2.17197e-22	10.5704	12.7199	99	Positive	2.191e-21
LUM	0.790464	2.2743e-22	10.5645	12.7103	99	Positive	2.29144e-21
RAB29	0.790243	2.37964e-22	10.5588	12.7009	99	Positive	2.39466e-21
PALM3	0.790132	2.43457e-22	10.5558	12.6961	99	Positive	2.44697e-21
CARD11	0.789957	2.52395e-22	10.5512	12.6886	99	Positive	2.53373e-21
SNTA1	0.789923	2.54127e-22	10.5504	12.6872	99	Positive	2.54803e-21
ANXA7	0.789906	2.55028e-22	10.5499	12.6864	99	Positive	2.55397e-21
CLIP2	0.789875	2.56649e-22	10.5491	12.6851	99	Positive	2.56711e-21
FNBP1	0.789862	2.57309e-22	10.5488	12.6846	99	Positive	2.57061e-21
P4HB	0.789826	2.59264e-22	10.5478	12.683	99	Positive	2.58703e-21
EHBP1L1	0.789792	2.61043e-22	10.5469	12.6816	99	Positive	2.60164e-21
ARRB2	0.789666	2.67882e-22	10.5436	12.6762	99	Positive	2.66659e-21
FMNL2	0.789591	2.72045e-22	10.5417	12.673	99	Positive	2.70479e-21
ARHGAP27	0.789487	2.77885e-22	10.5389	12.6685	99	Positive	2.75955e-21
ALDH4A1	0.78939	2.83423e-22	10.5364	12.6644	99	Positive	2.81118e-21
ERBB4	0.789282	2.89732e-22	10.5336	12.6598	99	Positive	2.87032e-21
TRIP10	0.789235	2.92529e-22	10.5324	12.6578	99	Positive	2.89457e-21
IGFBP7	0.789149	2.97736e-22	10.5301	12.6542	99	Positive	2.94259e-21
CA14	0.788636	3.3058e-22	10.5167	12.6324	99	Positive	3.26329e-21
ANXA11	0.78862	3.31666e-22	10.5163	12.6317	99	Positive	3.27012e-21
FBXO17	0.788611	3.32248e-22	10.5161	12.6313	99	Positive	3.27198e-21
MGAT1	0.788294	3.54353e-22	10.5078	12.6179	99	Positive	3.48552e-21
CACNA1B	0.788098	3.68787e-22	10.5027	12.6096	99	Positive	3.6232e-21
TAGLN	0.787964	3.78922e-22	10.4993	12.604	99	Positive	3.71837e-21
BCL7A	0.787754	3.95424e-22	10.4938	12.5951	99	Positive	3.87571e-21
RAB34	0.787712	3.98816e-22	10.4927	12.5934	99	Positive	3.90435e-21
CRYL1	0.7876	4.07908e-22	10.4898	12.5887	99	Positive	3.98865e-21
UBASH3B	0.787552	4.11904e-22	10.4886	12.5866	99	Positive	4.02298e-21
SIGLEC1	0.787437	4.21606e-22	10.4856	12.5818	99	Positive	4.11289e-21
NFKB1	0.787396	4.25104e-22	10.4845	12.5801	99	Positive	4.14214e-21
STK17A	0.787206	4.41782e-22	10.4796	12.5721	99	Positive	4.2996e-21
PLAUR	0.787127	4.48895e-22	10.4775	12.5688	99	Positive	4.3637e-21
OGFRL1	0.787103	4.51077e-22	10.4769	12.5677	99	Positive	4.37978e-21
C1orf21	0.787005	4.60018e-22	10.4744	12.5637	99	Positive	4.46137e-21
SORD	0.786976	4.62774e-22	10.4736	12.5624	99	Positive	4.48285e-21
TRIM36	0.78694	4.66146e-22	10.4727	12.5609	99	Positive	4.51025e-21
BIN2	0.786779	4.81507e-22	10.4686	12.5542	99	Positive	4.65345e-21
CRB2	0.786712	4.88044e-22	10.4668	12.5514	99	Positive	4.71113e-21
CD2AP	0.786676	4.91576e-22	10.4659	12.5499	99	Positive	4.7397e-21
COL6A3	0.786657	4.93527e-22	10.4654	12.5491	99	Positive	4.75299e-21
ACSL4	0.786584	5.00845e-22	10.4635	12.546	99	Positive	4.81788e-21
ARHGEF37	0.786561	5.031e-22	10.4629	12.5451	99	Positive	4.83395e-21
MYEF2	0.786535	5.05724e-22	10.4623	12.544	99	Positive	4.85355e-21
ARHGEF2	0.786525	5.06758e-22	10.462	12.5436	99	Positive	4.85785e-21
SPTBN2	0.786434	5.16148e-22	10.4596	12.5397	99	Positive	4.94214e-21
GMIP	0.786344	5.25611e-22	10.4573	12.536	99	Positive	5.02695e-21
HAAO	0.786267	5.33773e-22	10.4553	12.5328	99	Positive	5.09913e-21
BLNK	0.786249	5.35767e-22	10.4549	12.532	99	Positive	5.11229e-21
RUNDC3A	0.786192	5.41937e-22	10.4534	12.5296	99	Positive	5.16522e-21
SLC27A1	0.786143	5.47204e-22	10.4521	12.5276	99	Positive	5.20944e-21
PARD3	0.785895	5.75215e-22	10.4457	12.5172	99	Positive	5.46982e-21
ARAP3	0.785705	5.97465e-22	10.4409	12.5094	99	Positive	5.67489e-21
RFX4	0.785567	6.14271e-22	10.4373	12.5036	99	Positive	5.82785e-21
VAT1L	0.785488	6.24073e-22	10.4353	12.5003	99	Positive	5.91407e-21
VEGFA	0.785467	6.26699e-22	10.4347	12.4994	99	Positive	5.93218e-21
CDK2	0.785386	6.36891e-22	10.4327	12.4961	99	Positive	6.02178e-21
PARP9	0.785195	6.6175e-22	10.4277	12.4881	99	Positive	6.24969e-21
AK1	0.785067	6.78815e-22	10.4245	12.4829	99	Positive	6.40356e-21
MMP14	0.785033	6.83532e-22	10.4236	12.4814	99	Positive	6.44074e-21
PPIC	0.784962	6.93214e-22	10.4218	12.4785	99	Positive	6.52455e-21
CABLES1	0.784944	6.95786e-22	10.4213	12.4777	99	Positive	6.54134e-21
ARHGEF9	0.784772	7.20084e-22	10.4169	12.4706	99	Positive	6.7621e-21
AKAP13	0.784619	7.42261e-22	10.413	12.4643	99	Positive	6.96248e-21
FLT1	0.78457	7.49613e-22	10.4117	12.4623	99	Positive	7.02349e-21
BCR	0.784523	7.56634e-22	10.4105	12.4603	99	Positive	7.08128e-21
WEE1	0.78446	7.66212e-22	10.4089	12.4577	99	Positive	7.16283e-21
SLC24A2	0.784362	7.81243e-22	10.4064	12.4537	99	Positive	7.29512e-21
PITPNC1	0.784063	8.29177e-22	10.3987	12.4414	99	Positive	7.73401e-21
SATB2	0.784012	8.37546e-22	10.3974	12.4393	99	Positive	7.8033e-21
FKBP9	0.783668	8.96692e-22	10.3886	12.4251	99	Positive	8.33562e-21
PYGM	0.783668	8.96692e-22	10.3886	12.4251	99	Positive	8.33562e-21
CASP3	0.78354	9.19825e-22	10.3854	12.4199	99	Positive	8.54109e-21
SPARC	0.783485	9.29822e-22	10.384	12.4176	99	Positive	8.62426e-21
RRM2	0.783399	9.459e-22	10.3818	12.4141	99	Positive	8.76358e-21
DGKG	0.78338	9.4938e-22	10.3813	12.4133	99	Positive	8.786e-21
ATAD2	0.783271	9.70059e-22	10.3785	12.4088	99	Positive	8.96737e-21
SOX9	0.783109	1.00161e-21	10.3744	12.4022	99	Positive	9.24873e-21
NCAM2	0.783082	1.007e-21	10.3737	12.4011	99	Positive	9.28817e-21
SNAP25	0.782816	1.0613e-21	10.3669	12.3902	99	Positive	9.7781e-21
ABI3BP	0.782773	1.0704e-21	10.3658	12.3884	99	Positive	9.85104e-21
PDE2A	0.782733	1.07878e-21	10.3648	12.3868	99	Positive	9.91715e-21
NOL3	0.782623	1.10249e-21	10.362	12.3823	99	Positive	1.01239e-20
TXLNB	0.782532	1.12254e-21	10.3597	12.3786	99	Positive	1.02966e-20
ARHGAP15	0.782329	1.16833e-21	10.3545	12.3703	99	Positive	1.07047e-20
LIMK2	0.782299	1.17515e-21	10.3538	12.3691	99	Positive	1.07553e-20
BCAR3	0.782236	1.18985e-21	10.3522	12.3665	99	Positive	1.08779e-20
ARHGAP44	0.782219	1.19389e-21	10.3518	12.3658	99	Positive	1.09028e-20
TENM3	0.782145	1.21144e-21	10.3499	12.3628	99	Positive	1.10509e-20
MACROD2	0.781929	1.26375e-21	10.3444	12.3541	99	Positive	1.15028e-20
RFX3	0.781929	1.26375e-21	10.3444	12.3541	99	Positive	1.15028e-20
DUSP23	0.781823	1.29046e-21	10.3417	12.3497	99	Positive	1.1733e-20
ARHGEF4	0.781706	1.32056e-21	10.3387	12.345	99	Positive	1.19935e-20
PLAT	0.78143	1.39395e-21	10.3318	12.3338	99	Positive	1.26462e-20
PLA2G15	0.780889	1.54941e-21	10.3181	12.3119	99	Positive	1.40412e-20
GALM	0.780764	1.58771e-21	10.315	12.3068	99	Positive	1.43726e-20
CNTFR	0.780747	1.59305e-21	10.3145	12.3062	99	Positive	1.44052e-20
IDH1	0.780731	1.59808e-21	10.3141	12.3055	99	Positive	1.44349e-20
CAMK2D	0.780582	1.64503e-21	10.3104	12.2995	99	Positive	1.48429e-20
SPOCK2	0.780412	1.70071e-21	10.3061	12.2926	99	Positive	1.53286e-20
ALDH1A3	0.780398	1.70517e-21	10.3057	12.2921	99	Positive	1.53521e-20
SYNE1	0.780355	1.71971e-21	10.3046	12.2903	99	Positive	1.54662e-20
CREB5	0.780312	1.73417e-21	10.3035	12.2886	99	Positive	1.55708e-20
SETD7	0.780309	1.73509e-21	10.3035	12.2885	99	Positive	1.55708e-20
MAP3K5	0.779731	1.94134e-21	10.289	12.2653	99	Positive	1.74028e-20
XPO5	0.77963	1.97992e-21	10.2864	12.2612	99	Positive	1.77294e-20
ARHGEF12	0.779543	2.01358e-21	10.2842	12.2577	99	Positive	1.80114e-20
POLA1	0.779264	2.12562e-21	10.2772	12.2465	99	Positive	1.89932e-20
GDA	0.779184	2.15884e-21	10.2752	12.2433	99	Positive	1.92692e-20
GLDC	0.778882	2.28873e-21	10.2676	12.2313	99	Positive	2.04066e-20
FUCA1	0.778855	2.30077e-21	10.267	12.2302	99	Positive	2.04919e-20
PFKFB2	0.778763	2.34177e-21	10.2647	12.2265	99	Positive	2.08347e-20
PLEKHA6	0.778555	2.43767e-21	10.2595	12.2182	99	Positive	2.16647e-20
RIN3	0.778284	2.5685e-21	10.2527	12.2075	99	Positive	2.2803e-20
ARL3	0.778037	2.69383e-21	10.2465	12.1976	99	Positive	2.38901e-20
DDB2	0.777922	2.75397e-21	10.2437	12.1931	99	Positive	2.43974e-20
PTPN11	0.77785	2.79245e-21	10.2419	12.1902	99	Positive	2.47119e-20
GPR37	0.777625	2.91587e-21	10.2363	12.1813	99	Positive	2.57765e-20
NFKB2	0.777608	2.9255e-21	10.2358	12.1806	99	Positive	2.58341e-20
CNTNAP4	0.777581	2.94079e-21	10.2351	12.1795	99	Positive	2.59415e-20
POSTN	0.777553	2.95616e-21	10.2345	12.1784	99	Positive	2.60494e-20
PDZRN3	0.777524	2.97317e-21	10.2337	12.1773	99	Positive	2.61715e-20
SYT6	0.777318	3.0925e-21	10.2286	12.1691	99	Positive	2.7193e-20
TOP2B	0.777182	3.17422e-21	10.2252	12.1638	99	Positive	2.7882e-20
PRKCB	0.777164	3.18552e-21	10.2248	12.163	99	Positive	2.79517e-20
SLC6A17	0.777034	3.26575e-21	10.2215	12.1579	99	Positive	2.86254e-20
GDPD1	0.776933	3.32931e-21	10.219	12.1539	99	Positive	2.91517e-20
CAP1	0.776922	3.33632e-21	10.2188	12.1535	99	Positive	2.91822e-20
C3AR1	0.776836	3.39181e-21	10.2166	12.1501	99	Positive	2.96363e-20
SYT7	0.776601	3.54766e-21	10.2108	12.1408	99	Positive	3.09655e-20
NAP1L5	0.776532	3.59456e-21	10.2091	12.1381	99	Positive	3.13418e-20
DBI	0.776347	3.72388e-21	10.2045	12.1308	99	Positive	3.24224e-20
RRM1	0.776344	3.72631e-21	10.2044	12.1307	99	Positive	3.24224e-20
CAMK2G	0.776323	3.74124e-21	10.2039	12.1299	99	Positive	3.25182e-20
GPT2	0.77621	3.82252e-21	10.2011	12.1254	99	Positive	3.31899e-20
TFRC	0.775991	3.98531e-21	10.1957	12.1168	99	Positive	3.45671e-20
CYP4F11	0.775923	4.03727e-21	10.194	12.1142	99	Positive	3.49812e-20
CKAP4	0.775874	4.07547e-21	10.1928	12.1122	99	Positive	3.52753e-20
SYNGR2	0.775711	4.20399e-21	10.1887	12.1058	99	Positive	3.63498e-20
DIP2B	0.775621	4.27602e-21	10.1865	12.1023	99	Positive	3.69341e-20
LHPP	0.775573	4.31528e-21	10.1853	12.1005	99	Positive	3.72344e-20
ACTN4	0.775474	4.39717e-21	10.1829	12.0966	99	Positive	3.79016e-20
OSBP2	0.775234	4.60195e-21	10.177	12.0872	99	Positive	3.96255e-20
PSD	0.775162	4.66507e-21	10.1752	12.0844	99	Positive	4.01273e-20
DYNC1I1	0.77508	4.73887e-21	10.1732	12.0812	99	Positive	4.07199e-20
LRRC1	0.774902	4.90081e-21	10.1688	12.0742	99	Positive	4.20678e-20
ANPEP	0.774816	4.98144e-21	10.1667	12.0709	99	Positive	4.27158e-20
MTHFD1	0.774771	5.02375e-21	10.1656	12.0691	99	Positive	4.30341e-20
SLC1A3	0.774692	5.09942e-21	10.1636	12.0661	99	Positive	4.36371e-20
PPFIA2	0.774542	5.24695e-21	10.1599	12.0602	99	Positive	4.48533e-20
FN1	0.774457	5.3311e-21	10.1578	12.0569	99	Positive	4.55258e-20
SYT1	0.774439	5.34982e-21	10.1574	12.0562	99	Positive	4.56386e-20
SPC25	0.774229	5.56652e-21	10.1522	12.048	99	Positive	4.74384e-20
FPR1	0.774154	5.64502e-21	10.1504	12.0451	99	Positive	4.80087e-20
TOM1L1	0.774154	5.64502e-21	10.1504	12.0451	99	Positive	4.80087e-20
ABLIM1	0.774051	5.75655e-21	10.1478	12.0411	99	Positive	4.89071e-20
STK33	0.774041	5.76739e-21	10.1476	12.0407	99	Positive	4.8949e-20
PCMTD2	0.774031	5.77825e-21	10.1473	12.0403	99	Positive	4.8991e-20
NRXN2	0.77375	6.09205e-21	10.1404	12.0295	99	Positive	5.15988e-20
CLGN	0.773733	6.11222e-21	10.14	12.0288	99	Positive	5.17168e-20
OTUD7B	0.773674	6.17937e-21	10.1386	12.0265	99	Positive	5.22318e-20
FKBP10	0.773647	6.211e-21	10.1379	12.0255	99	Positive	5.24456e-20
MNDA	0.773531	6.34815e-21	10.1351	12.021	99	Positive	5.35492e-20
FES	0.77339	6.51897e-21	10.1316	12.0155	99	Positive	5.49343e-20
PACSIN3	0.77332	6.6058e-21	10.1299	12.0128	99	Positive	5.56094e-20
TDRD7	0.773106	6.87543e-21	10.1247	12.0046	99	Positive	5.78205e-20
VASN	0.772936	7.09867e-21	10.1205	11.998	99	Positive	5.96375e-20
PYGO1	0.77289	7.15972e-21	10.1194	11.9962	99	Positive	6.00895e-20
FEN1	0.772681	7.44603e-21	10.1143	11.9882	99	Positive	6.24292e-20
PIPOX	0.772675	7.45465e-21	10.1141	11.9879	99	Positive	6.24384e-20
BCAN	0.772635	7.50998e-21	10.1131	11.9864	99	Positive	6.28383e-20
MKI67	0.772553	7.62725e-21	10.1111	11.9832	99	Positive	6.37552e-20
TECPR2	0.772524	7.66869e-21	10.1104	11.9821	99	Positive	6.4037e-20
NMRK1	0.772425	7.81133e-21	10.108	11.9783	99	Positive	6.51625e-20
FSCN1	0.772139	8.23999e-21	10.101	11.9673	99	Positive	6.86693e-20
SLK	0.771991	8.47148e-21	10.0974	11.9617	99	Positive	7.05276e-20
LPXN	0.771926	8.57516e-21	10.0958	11.9592	99	Positive	7.13192e-20
SASH1	0.771908	8.60332e-21	10.0954	11.9585	99	Positive	7.14817e-20
DBN1	0.77159	9.12824e-21	10.0877	11.9463	99	Positive	7.57671e-20
DOCK1	0.771516	9.25524e-21	10.0858	11.9435	99	Positive	7.67444e-20
TRAF6	0.77137	9.51019e-21	10.0823	11.9379	99	Positive	7.87797e-20
DSP	0.771156	9.89548e-21	10.0771	11.9297	99	Positive	8.18895e-20
TP53BP1	0.771098	1.00036e-20	10.0757	11.9275	99	Positive	8.26559e-20
SERPINB9	0.771096	1.0008e-20	10.0756	11.9274	99	Positive	8.26559e-20
CERS1	0.771083	1.0031e-20	10.0753	11.9269	99	Positive	8.27546e-20
CSF1R	0.771078	1.00399e-20	10.0752	11.9268	99	Positive	8.27546e-20
COPG2	0.770978	1.02288e-20	10.0728	11.9229	99	Positive	8.4151e-20
PARP12	0.770978	1.02296e-20	10.0728	11.9229	99	Positive	8.4151e-20
CRYBB1	0.770885	1.04064e-20	10.0705	11.9194	99	Positive	8.55204e-20
CORO2B	0.770871	1.04349e-20	10.0702	11.9188	99	Positive	8.56699e-20
CLIC2	0.77071	1.07508e-20	10.0663	11.9127	99	Positive	8.81758e-20
PUS7	0.770654	1.08632e-20	10.0649	11.9106	99	Positive	8.90097e-20
SRPK2	0.770639	1.0893e-20	10.0645	11.91	99	Positive	8.91653e-20
HLA-DRA	0.770526	1.11239e-20	10.0618	11.9057	99	Positive	9.0966e-20
DES	0.770497	1.11829e-20	10.0611	11.9046	99	Positive	9.1358e-20
ENPP2	0.77046	1.126e-20	10.0602	11.9032	99	Positive	9.18973e-20
STK39	0.770424	1.13356e-20	10.0593	11.9018	99	Positive	9.24233e-20
PTPN13	0.770414	1.13565e-20	10.0591	11.9014	99	Positive	9.25034e-20
SH3GL2	0.77013	1.19691e-20	10.0522	11.8907	99	Positive	9.73975e-20
RHBDF2	0.770029	1.21932e-20	10.0498	11.8869	99	Positive	9.91237e-20
GPX7	0.77001	1.22361e-20	10.0493	11.8861	99	Positive	9.93751e-20
DGKB	0.769971	1.23246e-20	10.0484	11.8847	99	Positive	9.9996e-20
KCTD15	0.769746	1.28485e-20	10.0429	11.8761	99	Positive	1.04144e-19
HEATR5A	0.76974	1.28631e-20	10.0428	11.8759	99	Positive	1.04161e-19
TNFAIP8L2	0.769572	1.32677e-20	10.0387	11.8695	99	Positive	1.07332e-19
TMEM132B	0.769479	1.34965e-20	10.0365	11.866	99	Positive	1.09077e-19
JPH2	0.769433	1.36105e-20	10.0354	11.8643	99	Positive	1.09891e-19
GPRIN3	0.769391	1.3717e-20	10.0343	11.8627	99	Positive	1.10644e-19
DMD	0.769003	1.47325e-20	10.025	11.848	99	Positive	1.18719e-19
NEDD4L	0.768729	1.54916e-20	10.0184	11.8377	99	Positive	1.24715e-19
SYNE3	0.768683	1.56234e-20	10.0173	11.836	99	Positive	1.25654e-19
SLC1A4	0.768483	1.62065e-20	10.0125	11.8285	99	Positive	1.30217e-19
SLC1A1	0.768477	1.62249e-20	10.0123	11.8282	99	Positive	1.30239e-19
PBK	0.76841	1.64256e-20	10.0107	11.8257	99	Positive	1.31723e-19
SLC15A2	0.768354	1.65969e-20	10.0094	11.8236	99	Positive	1.32967e-19
SLC39A12	0.768289	1.67932e-20	10.0078	11.8212	99	Positive	1.34411e-19
CD53	0.76811	1.73537e-20	10.0035	11.8145	99	Positive	1.38763e-19
BAG5	0.767851	1.81947e-20	9.99729	11.8048	99	Positive	1.45348e-19
PCK2	0.767819	1.8301e-20	9.99652	11.8036	99	Positive	1.46056e-19
PSPH	0.767704	1.86916e-20	9.99375	11.7992	99	Positive	1.4903e-19
CERS2	0.767696	1.87176e-20	9.99357	11.7989	99	Positive	1.49094e-19
MICALL2	0.767642	1.89039e-20	9.99227	11.7969	99	Positive	1.50433e-19
AGPAT4	0.767506	1.93773e-20	9.98902	11.7918	99	Positive	1.54053e-19
GRAMD1B	0.767441	1.96108e-20	9.98744	11.7894	99	Positive	1.55759e-19
KDELC2	0.767352	1.99314e-20	9.98531	11.7861	99	Positive	1.58154e-19
FSTL1	0.767261	2.02625e-20	9.98315	11.7827	99	Positive	1.60628e-19
TIAM1	0.767233	2.03682e-20	9.98246	11.7816	99	Positive	1.61311e-19
TRADD	0.767125	2.07709e-20	9.97989	11.7776	99	Positive	1.64344e-19
ASAP3	0.767018	2.11814e-20	9.97732	11.7736	99	Positive	1.67432e-19
TYMS	0.767012	2.12052e-20	9.97717	11.7734	99	Positive	1.67461e-19
PALD1	0.766955	2.14231e-20	9.97583	11.7713	99	Positive	1.6902e-19
KBTBD6	0.766925	2.15419e-20	9.9751	11.7701	99	Positive	1.69796e-19
NAMPT	0.766861	2.1795e-20	9.97356	11.7678	99	Positive	1.71628e-19
FKBP15	0.766699	2.24435e-20	9.96971	11.7617	99	Positive	1.76567e-19
PAFAH1B3	0.766647	2.26597e-20	9.96845	11.7598	99	Positive	1.78099e-19
SCN7A	0.76657	2.2977e-20	9.96662	11.7569	99	Positive	1.80422e-19
PCDH8	0.766451	2.34785e-20	9.96378	11.7525	99	Positive	1.84185e-19
FNDC3A	0.766436	2.35414e-20	9.96342	11.752	99	Positive	1.84504e-19
RIPK1	0.766278	2.42259e-20	9.95965	11.7461	99	Positive	1.8969e-19
SPATS2L	0.766212	2.45178e-20	9.95808	11.7436	99	Positive	1.91794e-19
NHS	0.766197	2.45875e-20	9.9577	11.7431	99	Positive	1.92158e-19
LTBP2	0.766125	2.49097e-20	9.95599	11.7404	99	Positive	1.94493e-19
EFEMP1	0.765979	2.55774e-20	9.95251	11.735	99	Positive	1.99518e-19
MACROD1	0.765853	2.61676e-20	9.94951	11.7303	99	Positive	2.0388e-19
PDE3A	0.765849	2.61857e-20	9.94942	11.7302	99	Positive	2.0388e-19
SH3PXD2A	0.765806	2.63916e-20	9.94838	11.7286	99	Positive	2.0529e-19
WARS	0.765462	2.80843e-20	9.9402	11.7158	99	Positive	2.18252e-19
CYBA	0.765401	2.83922e-20	9.93876	11.7136	99	Positive	2.20438e-19
STIM2	0.765288	2.8976e-20	9.93608	11.7094	99	Positive	2.2476e-19
ERMP1	0.76524	2.92309e-20	9.93493	11.7076	99	Positive	2.26526e-19
MET	0.765202	2.94321e-20	9.93402	11.7062	99	Positive	2.27872e-19
LRCH2	0.765149	2.97163e-20	9.93276	11.7043	99	Positive	2.29858e-19
AHCYL1	0.765096	3.00002e-20	9.9315	11.7023	99	Positive	2.31838e-19
LYN	0.765083	3.00672e-20	9.93121	11.7019	99	Positive	2.32139e-19
PECAM1	0.765049	3.0256e-20	9.93038	11.7006	99	Positive	2.33379e-19
ATP6V1G2	0.765043	3.02898e-20	9.93024	11.7004	99	Positive	2.33423e-19
MKNK1	0.764985	3.06031e-20	9.92888	11.6983	99	Positive	2.35618e-19
ACSL6	0.764705	3.21891e-20	9.92222	11.6879	99	Positive	2.47599e-19
WDR76	0.764628	3.26355e-20	9.9204	11.6851	99	Positive	2.50801e-19
FBLN2	0.76455	3.30966e-20	9.91855	11.6822	99	Positive	2.54109e-19
CACNA2D2	0.764292	3.46686e-20	9.91243	11.6727	99	Positive	2.65931e-19
DENND2A	0.764276	3.47695e-20	9.91205	11.6721	99	Positive	2.66459e-19
LAP3	0.763783	3.79787e-20	9.9004	11.6541	99	Positive	2.90785e-19
TMTC4	0.763761	3.81312e-20	9.89987	11.6533	99	Positive	2.91683e-19
PSTPIP2	0.763676	3.87168e-20	9.89786	11.6501	99	Positive	2.95889e-19
SLC25A18	0.763548	3.96103e-20	9.89485	11.6455	99	Positive	3.02439e-19
CPNE2	0.763493	4.00066e-20	9.89353	11.6434	99	Positive	3.05183e-19
PACSIN2	0.76346	4.0243e-20	9.89276	11.6422	99	Positive	3.06705e-19
ARVCF	0.763337	4.11385e-20	9.88985	11.6377	99	Positive	3.13242e-19
INPP1	0.763313	4.13099e-20	9.8893	11.6369	99	Positive	3.14258e-19
UGDH	0.76306	4.32232e-20	9.88332	11.6276	99	Positive	3.28512e-19
RBMS1	0.762706	4.6039e-20	9.87498	11.6147	99	Positive	3.49593e-19
ARHGEF10	0.762691	4.616e-20	9.87463	11.6142	99	Positive	3.50191e-19
RCN3	0.762586	4.70323e-20	9.87216	11.6104	99	Positive	3.56483e-19
SERPINE2	0.762458	4.81195e-20	9.86914	11.6057	99	Positive	3.6439e-19
PCYT1B	0.762371	4.88664e-20	9.8671	11.6026	99	Positive	3.69708e-19
MCM7	0.762288	4.95907e-20	9.86515	11.5996	99	Positive	3.74846e-19
MEGF10	0.762017	5.20388e-20	9.85878	11.5897	99	Positive	3.92992e-19
PREX1	0.762001	5.21886e-20	9.8584	11.5891	99	Positive	3.93765e-19
UNC45A	0.761934	5.28088e-20	9.85684	11.5867	99	Positive	3.98082e-19
PM20D2	0.761903	5.30994e-20	9.85611	11.5856	99	Positive	3.99909e-19
SLC1A2	0.761813	5.39579e-20	9.85399	11.5823	99	Positive	4.06006e-19
ATL1	0.761722	5.48385e-20	9.85185	11.579	99	Positive	4.12258e-19
VRK1	0.761703	5.50191e-20	9.85141	11.5783	99	Positive	4.13241e-19
P3H1	0.761666	5.53822e-20	9.85054	11.577	99	Positive	4.15592e-19
DIP2C	0.761506	5.69736e-20	9.84679	11.5712	99	Positive	4.27148e-19
HBB	0.76148	5.72327e-20	9.84619	11.5703	99	Positive	4.28702e-19
FAM198B	0.761375	5.83078e-20	9.84373	11.5665	99	Positive	4.36361e-19
PPFIA1	0.761347	5.86034e-20	9.84306	11.5654	99	Positive	4.38178e-19
EEA1	0.761209	6.00466e-20	9.83984	11.5605	99	Positive	4.48564e-19
SYP	0.761113	6.10744e-20	9.83759	11.557	99	Positive	4.55832e-19
CHAF1B	0.761061	6.16429e-20	9.83636	11.5551	99	Positive	4.59661e-19
SORBS1	0.761027	6.20064e-20	9.83558	11.5539	99	Positive	4.61956e-19
CTNNA2	0.760899	6.34287e-20	9.83258	11.5493	99	Positive	4.72128e-19
TMCO4	0.760734	6.52987e-20	9.82873	11.5434	99	Positive	4.85611e-19
TRIM21	0.760653	6.62384e-20	9.82683	11.5404	99	Positive	4.92158e-19
IGF2R	0.760601	6.68568e-20	9.8256	11.5385	99	Positive	4.96309e-19
PTPRD	0.760557	6.7369e-20	9.82459	11.537	99	Positive	4.99663e-19
PROX1	0.760492	6.81534e-20	9.82306	11.5346	99	Positive	5.05029e-19
BZW2	0.760446	6.87037e-20	9.82199	11.533	99	Positive	5.08652e-19
CBX2	0.760426	6.89466e-20	9.82152	11.5323	99	Positive	5.09996e-19
HNMT	0.760382	6.9485e-20	9.82049	11.5307	99	Positive	5.13409e-19
UNC93B1	0.760378	6.95319e-20	9.8204	11.5305	99	Positive	5.13409e-19
DCC	0.760302	7.04757e-20	9.81862	11.5278	99	Positive	5.19915e-19
HEPACAM	0.760222	7.14692e-20	9.81676	11.5249	99	Positive	5.26776e-19
CERS4	0.760094	7.31019e-20	9.81376	11.5203	99	Positive	5.38331e-19
FADS1	0.760001	7.43041e-20	9.8116	11.517	99	Positive	5.46699e-19
HIP1	0.759736	7.78376e-20	9.80544	11.5075	99	Positive	5.72189e-19
IRS2	0.75972	7.80593e-20	9.80506	11.5069	99	Positive	5.73311e-19
PPL	0.759706	7.82613e-20	9.80472	11.5064	99	Positive	5.74285e-19
DNAJC1	0.759695	7.8399e-20	9.80448	11.506	99	Positive	5.74788e-19
KCTD16	0.759574	8.00863e-20	9.80166	11.5017	99	Positive	5.86363e-19
CD34	0.759572	8.01193e-20	9.8016	11.5016	99	Positive	5.86363e-19
AGAP1	0.759541	8.05551e-20	9.80088	11.5005	99	Positive	5.89032e-19
FGD4	0.759399	8.25895e-20	9.79757	11.4954	99	Positive	6.03376e-19
COTL1	0.759386	8.27687e-20	9.79729	11.495	99	Positive	6.04153e-19
SMC2	0.759362	8.31283e-20	9.79671	11.4941	99	Positive	6.06245e-19
SPOCK1	0.759327	8.36362e-20	9.7959	11.4928	99	Positive	6.09412e-19
CD274	0.759232	8.50414e-20	9.79369	11.4894	99	Positive	6.19108e-19
CNP	0.759147	8.6318e-20	9.79171	11.4864	99	Positive	6.2785e-19
MALT1	0.759086	8.72313e-20	9.79031	11.4843	99	Positive	6.33937e-19
PEG3	0.758889	9.03041e-20	9.78572	11.4772	99	Positive	6.55694e-19
RAI14	0.758829	9.12484e-20	9.78434	11.4751	99	Positive	6.6197e-19
CGREF1	0.758813	9.1497e-20	9.78397	11.4745	99	Positive	6.63194e-19
DNMT1	0.758706	9.32317e-20	9.78148	11.4707	99	Positive	6.75177e-19
REEP6	0.758701	9.33186e-20	9.78136	11.4705	99	Positive	6.75216e-19
PXYLP1	0.758674	9.37471e-20	9.78075	11.4696	99	Positive	6.77725e-19
GBP1	0.758565	9.55517e-20	9.77821	11.4657	99	Positive	6.90169e-19
UBA2	0.75841	9.81758e-20	9.77461	11.4602	99	Positive	7.08507e-19
TNS3	0.758373	9.88133e-20	9.77375	11.4588	99	Positive	7.12487e-19
TPK1	0.758295	1.00156e-19	9.77196	11.4561	99	Positive	7.21104e-19
SAMD4A	0.758294	1.00182e-19	9.77192	11.456	99	Positive	7.21104e-19
PLD1	0.758146	1.02808e-19	9.76849	11.4508	99	Positive	7.3902e-19
IL33	0.758143	1.0285e-19	9.76843	11.4507	99	Positive	7.3902e-19
SUPT16H	0.758065	1.04258e-19	9.76662	11.4479	99	Positive	7.48488e-19
GTF2I	0.75783	1.0861e-19	9.76118	11.4396	99	Positive	7.79064e-19
CRABP2	0.75776	1.09948e-19	9.75956	11.4371	99	Positive	7.87976e-19
NRIP2	0.75775	1.1014e-19	9.75932	11.4367	99	Positive	7.8867e-19
IRAK3	0.757703	1.11046e-19	9.75823	11.435	99	Positive	7.94473e-19
ATAT1	0.757439	1.1625e-19	9.75214	11.4257	99	Positive	8.30607e-19
ANXA5	0.757437	1.16297e-19	9.75209	11.4256	99	Positive	8.30607e-19
PRKCD	0.757401	1.17018e-19	9.75126	11.4244	99	Positive	8.35038e-19
TPST1	0.757393	1.17191e-19	9.75107	11.4241	99	Positive	8.35556e-19
ZBTB20	0.757176	1.21676e-19	9.74607	11.4164	99	Positive	8.66786e-19
GNPNAT1	0.75717	1.21807e-19	9.74593	11.4162	99	Positive	8.66971e-19
SOD3	0.757071	1.23914e-19	9.74364	11.4127	99	Positive	8.81215e-19
NRP1	0.757065	1.24047e-19	9.7435	11.4125	99	Positive	8.81404e-19
RELB	0.756909	1.27448e-19	9.7399	11.407	99	Positive	9.04792e-19
TUBA1C	0.756796	1.29962e-19	9.7373	11.403	99	Positive	9.21851e-19
PARP14	0.756699	1.32153e-19	9.73507	11.3996	99	Positive	9.36591e-19
SARDH	0.756529	1.36099e-19	9.73115	11.3936	99	Positive	9.63737e-19
RTKN	0.756449	1.38004e-19	9.7293	11.3908	99	Positive	9.76388e-19
CMTM5	0.756341	1.4059e-19	9.72683	11.387	99	Positive	9.93837e-19
CDH4	0.756222	1.43509e-19	9.72409	11.3828	99	Positive	1.01361e-18
TTLL12	0.756126	1.45921e-19	9.72187	11.3794	99	Positive	1.02977e-18
PCBP4	0.756113	1.46233e-19	9.72158	11.379	99	Positive	1.03109e-18
ABI1	0.756004	1.49008e-19	9.71908	11.3751	99	Positive	1.04976e-18
TRIM24	0.755927	1.51009e-19	9.7173	11.3724	99	Positive	1.06296e-18
CPQ	0.755902	1.51654e-19	9.71673	11.3715	99	Positive	1.0666e-18
SLC8A2	0.755876	1.52342e-19	9.71613	11.3706	99	Positive	1.07052e-18
TWF2	0.755803	1.54262e-19	9.71446	11.3681	99	Positive	1.0831e-18
PLCG1	0.755755	1.55538e-19	9.71336	11.3664	99	Positive	1.09113e-18
ACAA2	0.755652	1.58338e-19	9.71098	11.3628	99	Positive	1.10984e-18
STAM	0.755496	1.62649e-19	9.7074	11.3573	99	Positive	1.13909e-18
GPD1L	0.75535	1.66767e-19	9.70406	11.3522	99	Positive	1.16695e-18
POLD3	0.75522	1.70531e-19	9.70108	11.3477	99	Positive	1.19228e-18
C5AR1	0.755049	1.75632e-19	9.69715	11.3417	99	Positive	1.22691e-18
IFIT5	0.755032	1.76121e-19	9.69678	11.3411	99	Positive	1.22929e-18
AHNAK2	0.755005	1.76941e-19	9.69616	11.3401	99	Positive	1.23375e-18
C1orf226	0.755002	1.77058e-19	9.69607	11.34	99	Positive	1.23375e-18
MAP1A	0.754948	1.78686e-19	9.69485	11.3381	99	Positive	1.24405e-18
PDCD4	0.754839	1.82057e-19	9.69235	11.3343	99	Positive	1.26646e-18
PAK3	0.754729	1.85517e-19	9.68984	11.3305	99	Positive	1.28944e-18
ESYT1	0.754639	1.88413e-19	9.68777	11.3274	99	Positive	1.30825e-18
PC	0.754635	1.88538e-19	9.68768	11.3272	99	Positive	1.30825e-18
MCM3	0.754603	1.89566e-19	9.68696	11.3261	99	Positive	1.31428e-18
IGFBP5	0.754562	1.909e-19	9.68602	11.3247	99	Positive	1.32242e-18
EPB41L2	0.754489	1.93314e-19	9.68434	11.3221	99	Positive	1.33803e-18
SIPA1L1	0.754345	1.98129e-19	9.68105	11.3171	99	Positive	1.37021e-18
MXRA7	0.754283	2.00236e-19	9.67964	11.315	99	Positive	1.38363e-18
APBB1	0.754244	2.01591e-19	9.67874	11.3136	99	Positive	1.39183e-18
HAPLN2	0.754036	2.08883e-19	9.67399	11.3064	99	Positive	1.44098e-18
ABLIM2	0.753959	2.11661e-19	9.67223	11.3037	99	Positive	1.45893e-18
MAFB	0.753876	2.14671e-19	9.67034	11.3008	99	Positive	1.47845e-18
HPCA	0.753639	2.23541e-19	9.66493	11.2926	99	Positive	1.53826e-18
IPO5	0.753524	2.27941e-19	9.66232	11.2886	99	Positive	1.56724e-18
INPP5A	0.753469	2.30085e-19	9.66107	11.2867	99	Positive	1.58067e-18
NEBL	0.753449	2.30873e-19	9.66061	11.286	99	Positive	1.58477e-18
FAM110B	0.753443	2.31116e-19	9.66047	11.2858	99	Positive	1.58513e-18
ATP1A3	0.75325	2.38847e-19	9.65607	11.2791	99	Positive	1.63679e-18
TXNDC5	0.753182	2.41627e-19	9.65452	11.2767	99	Positive	1.65448e-18
TBC1D1	0.752883	2.542e-19	9.64773	11.2664	99	Positive	1.73913e-18
PRC1	0.752727	2.61065e-19	9.64416	11.261	99	Positive	1.78463e-18
BDH2	0.752594	2.66988e-19	9.64116	11.2564	99	Positive	1.82361e-18
BIN1	0.752538	2.69557e-19	9.63988	11.2545	99	Positive	1.83964e-18
ARHGAP22	0.752491	2.71721e-19	9.63881	11.2529	99	Positive	1.85289e-18
CDS1	0.752116	2.89539e-19	9.6303	11.24	99	Positive	1.97277e-18
ARHGAP12	0.752059	2.92318e-19	9.62902	11.238	99	Positive	1.99007e-18
ANGPT2	0.751996	2.9547e-19	9.62758	11.2358	99	Positive	2.00987e-18
CD84	0.751941	2.98225e-19	9.62634	11.234	99	Positive	2.02695e-18
NCAN	0.751763	3.07366e-19	9.62229	11.2278	99	Positive	2.08737e-18
ASAP2	0.751549	3.18642e-19	9.61746	11.2205	99	Positive	2.16218e-18
PACSIN1	0.75149	3.21819e-19	9.61613	11.2185	99	Positive	2.18195e-18
TXNIP	0.751478	3.22491e-19	9.61585	11.2181	99	Positive	2.18472e-18
FHOD1	0.75135	3.29505e-19	9.61297	11.2137	99	Positive	2.23042e-18
SIAE	0.751275	3.33741e-19	9.61126	11.2111	99	Positive	2.25724e-18
RRAGD	0.751092	3.44205e-19	9.60711	11.2048	99	Positive	2.32612e-18
CUL4A	0.751009	3.49034e-19	9.60525	11.202	99	Positive	2.35683e-18
EPB41L1	0.750986	3.504e-19	9.60472	11.2012	99	Positive	2.36413e-18
ITPR2	0.750958	3.52044e-19	9.60409	11.2002	99	Positive	2.37329e-18
STIM1	0.750751	3.64485e-19	9.59943	11.1932	99	Positive	2.45517e-18
MAP3K4	0.750531	3.78235e-19	9.59446	11.1857	99	Positive	2.54572e-18
GIMAP2	0.75052	3.78924e-19	9.59422	11.1853	99	Positive	2.54828e-18
PRAM1	0.750506	3.7986e-19	9.59389	11.1848	99	Positive	2.55251e-18
MAPT	0.750434	3.84474e-19	9.59227	11.1823	99	Positive	2.58142e-18
KANK3	0.750226	3.98129e-19	9.58758	11.1752	99	Positive	2.67095e-18
ZNF521	0.750024	4.11829e-19	9.58304	11.1684	99	Positive	2.76062e-18
NT5E	0.750005	4.13165e-19	9.5826	11.1677	99	Positive	2.76733e-18
CD33	0.749968	4.15688e-19	9.58178	11.1665	99	Positive	2.78199e-18
RIN1	0.749801	4.27477e-19	9.57803	11.1608	99	Positive	2.85858e-18
KLHL25	0.749335	4.62134e-19	9.56755	11.145	99	Positive	3.08784e-18
TRIM47	0.74902	4.87116e-19	9.56047	11.1343	99	Positive	3.25215e-18
P4HA1	0.748951	4.92737e-19	9.55892	11.1319	99	Positive	3.28703e-18
EHHADH	0.748895	4.97331e-19	9.55768	11.1301	99	Positive	3.31501e-18
CNDP2	0.74881	5.04495e-19	9.55575	11.1272	99	Positive	3.36006e-18
RASSF8	0.748801	5.05211e-19	9.55556	11.1269	99	Positive	3.36212e-18
TENM4	0.748694	5.14335e-19	9.55315	11.1232	99	Positive	3.41781e-18
DYNC1H1	0.748693	5.14403e-19	9.55313	11.1232	99	Positive	3.41781e-18
LIG3	0.748663	5.16925e-19	9.55248	11.1222	99	Positive	3.43182e-18
GPRASP2	0.748616	5.21e-19	9.55142	11.1206	99	Positive	3.45611e-18
TACC2	0.748558	5.26052e-19	9.55012	11.1187	99	Positive	3.48683e-18
RNF157	0.748537	5.27882e-19	9.54965	11.118	99	Positive	3.49617e-18
MCF2L	0.74853	5.28563e-19	9.54948	11.1177	99	Positive	3.49788e-18
CTSL	0.748524	5.29037e-19	9.54936	11.1175	99	Positive	3.49823e-18
RRAS	0.748488	5.32246e-19	9.54854	11.1163	99	Positive	3.51664e-18
HEXA	0.748358	5.43869e-19	9.54564	11.1119	99	Positive	3.59058e-18
SEC14L2	0.748326	5.46741e-19	9.54493	11.1108	99	Positive	3.60667e-18
ENTPD1	0.74803	5.74382e-19	9.53829	11.1008	99	Positive	3.78599e-18
MTMR10	0.748021	5.75198e-19	9.5381	11.1005	99	Positive	3.78836e-18
TLR7	0.747965	5.8061e-19	9.53683	11.0986	99	Positive	3.82096e-18
HMGB3	0.74788	5.8886e-19	9.53493	11.0958	99	Positive	3.87218e-18
ZHX3	0.747818	5.94932e-19	9.53355	11.0937	99	Positive	3.90901e-18
ZSCAN18	0.747725	6.04154e-19	9.53148	11.0906	99	Positive	3.96647e-18
CLIC4	0.747657	6.11006e-19	9.52996	11.0883	99	Positive	4.00614e-18
CLMN	0.747655	6.11164e-19	9.52992	11.0882	99	Positive	4.00614e-18
HLA-DMB	0.747626	6.14145e-19	9.52927	11.0872	99	Positive	4.0225e-18
NUP50	0.747558	6.21106e-19	9.52775	11.085	99	Positive	4.06489e-18
CTPS1	0.747498	6.27346e-19	9.5264	11.0829	99	Positive	4.10248e-18
FHL1	0.74731	6.47153e-19	9.52221	11.0766	99	Positive	4.22868e-18
KLK6	0.747224	6.56408e-19	9.5203	11.0737	99	Positive	4.28578e-18
NPL	0.747071	6.7323e-19	9.51689	11.0686	99	Positive	4.39215e-18
ATL3	0.74684	6.99432e-19	9.51174	11.0609	99	Positive	4.55828e-18
GCLM	0.746837	6.99794e-19	9.51167	11.0608	99	Positive	4.55828e-18
CCDC88B	0.746805	7.03462e-19	9.51096	11.0597	99	Positive	4.57498e-18
COL14A1	0.746805	7.03462e-19	9.51096	11.0597	99	Positive	4.57498e-18
TEX2	0.746503	7.3934e-19	9.50425	11.0496	99	Positive	4.80455e-18
SACS	0.746374	7.55231e-19	9.50138	11.0453	99	Positive	4.90398e-18
APC	0.746163	7.82041e-19	9.49667	11.0382	99	Positive	5.07409e-18
SULF2	0.745903	8.16177e-19	9.4909	11.0296	99	Positive	5.29143e-18
NACAD	0.745777	8.33252e-19	9.48811	11.0254	99	Positive	5.39791e-18
CD276	0.745741	8.3813e-19	9.48732	11.0242	99	Positive	5.42528e-18
FRMPD3	0.745723	8.40688e-19	9.48691	11.0236	99	Positive	5.43759e-18
CACNB2	0.745678	8.46905e-19	9.48591	11.0221	99	Positive	5.47353e-18
ITPK1	0.745591	8.59133e-19	9.48397	11.0192	99	Positive	5.54824e-18
DHRS7	0.74556	8.63401e-19	9.48331	11.0182	99	Positive	5.57146e-18
MAPKAPK3	0.745397	8.86816e-19	9.47969	11.0127	99	Positive	5.7181e-18
PALM2	0.745253	9.08082e-19	9.47649	11.0079	99	Positive	5.85067e-18
ITGA6	0.745002	9.4612e-19	9.47094	10.9996	99	Positive	6.09102e-18
PSMB10	0.744858	9.68767e-19	9.46774	10.9948	99	Positive	6.23197e-18
DGKZ	0.7448	9.77995e-19	9.46646	10.9929	99	Positive	6.28646e-18
MTMR3	0.744745	9.8682e-19	9.46524	10.9911	99	Positive	6.33827e-18
STX3	0.744554	1.01809e-18	9.46102	10.9848	99	Positive	6.53235e-18
RND2	0.744551	1.01861e-18	9.46095	10.9846	99	Positive	6.53235e-18
PLXNB1	0.744493	1.0283e-18	9.45967	10.9827	99	Positive	6.58939e-18
WDR47	0.744455	1.03467e-18	9.45884	10.9815	99	Positive	6.6251e-18
PLXDC2	0.744311	1.05925e-18	9.45566	10.9767	99	Positive	6.77724e-18
SLITRK1	0.744256	1.06891e-18	9.45443	10.9749	99	Positive	6.83379e-18
EPS8L2	0.744183	1.08165e-18	9.45283	10.9725	99	Positive	6.9099e-18
PCNA	0.74414	1.08931e-18	9.45187	10.971	99	Positive	6.95349e-18
SPP1	0.743981	1.11782e-18	9.44838	10.9658	99	Positive	7.12996e-18
MGLL	0.743936	1.12615e-18	9.44737	10.9643	99	Positive	7.1776e-18
HBA2	0.743562	1.1967e-18	9.43914	10.952	99	Positive	7.6214e-18
GSDMD	0.74355	1.19911e-18	9.43887	10.9516	99	Positive	7.63089e-18
UFL1	0.743171	1.27523e-18	9.43053	10.9391	99	Positive	8.10905e-18
NAAA	0.743103	1.28939e-18	9.42903	10.9369	99	Positive	8.19279e-18
SNCB	0.74303	1.30467e-18	9.42744	10.9345	99	Positive	8.28355e-18
NMI	0.743019	1.30714e-18	9.42718	10.9341	99	Positive	8.28749e-18
PALLD	0.743018	1.30729e-18	9.42716	10.9341	99	Positive	8.28749e-18
CMBL	0.742813	1.35146e-18	9.42266	10.9274	99	Positive	8.56097e-18
CARD9	0.74277	1.36097e-18	9.42171	10.9259	99	Positive	8.61465e-18
ZNF462	0.742682	1.38055e-18	9.41977	10.9231	99	Positive	8.7319e-18
ABHD6	0.742614	1.39564e-18	9.4183	10.9208	99	Positive	8.82063e-18
KIF21A	0.742563	1.40723e-18	9.41718	10.9192	99	Positive	8.88707e-18
KCNAB2	0.742512	1.41907e-18	9.41604	10.9175	99	Positive	8.95503e-18
UNC119B	0.742086	1.52025e-18	9.40669	10.9035	99	Positive	9.58623e-18
POMK	0.741972	1.54839e-18	9.4042	10.8998	99	Positive	9.75628e-18
ASS1	0.741771	1.5994e-18	9.3998	10.8933	99	Positive	1.007e-17
IPCEF1	0.741734	1.609e-18	9.39899	10.892	99	Positive	1.01228e-17
CTSO	0.741724	1.61162e-18	9.39877	10.8917	99	Positive	1.01316e-17
KCNJ10	0.741568	1.65271e-18	9.39535	10.8866	99	Positive	1.0382e-17
GPC1	0.741415	1.69395e-18	9.392	10.8816	99	Positive	1.0633e-17
PTPRM	0.741333	1.71645e-18	9.39021	10.879	99	Positive	1.07661e-17
SOD2	0.741262	1.73618e-18	9.38866	10.8766	99	Positive	1.08816e-17
MSN	0.741241	1.74188e-18	9.38821	10.876	99	Positive	1.09091e-17
ATP8A2	0.741088	1.78521e-18	9.38487	10.871	99	Positive	1.11721e-17
PKD2	0.741041	1.7988e-18	9.38384	10.8695	99	Positive	1.12486e-17
DDX60	0.741007	1.8087e-18	9.3831	10.8684	99	Positive	1.1302e-17
CYB5R3	0.740667	1.91024e-18	9.37567	10.8573	99	Positive	1.19275e-17
MAP7D3	0.740638	1.91924e-18	9.37503	10.8564	99	Positive	1.19747e-17
LYVE1	0.740631	1.92115e-18	9.3749	10.8562	99	Positive	1.19776e-17
PGBD5	0.740598	1.93141e-18	9.37417	10.8551	99	Positive	1.20325e-17
LGMN	0.740557	1.94416e-18	9.37328	10.8537	99	Positive	1.21028e-17
FCN1	0.740519	1.95597e-18	9.37246	10.8525	99	Positive	1.21672e-17
MSI2	0.740495	1.96353e-18	9.37193	10.8517	99	Positive	1.22051e-17
PPP1R9A	0.740427	1.98506e-18	9.37045	10.8495	99	Positive	1.23297e-17
OPHN1	0.740409	1.99097e-18	9.37004	10.8489	99	Positive	1.23571e-17
GFRA2	0.740349	2.01028e-18	9.36873	10.847	99	Positive	1.24677e-17
MAML2	0.740332	2.01553e-18	9.36838	10.8464	99	Positive	1.24909e-17
APPL2	0.740131	2.0815e-18	9.36399	10.8399	99	Positive	1.28901e-17
UACA	0.740124	2.08379e-18	9.36384	10.8397	99	Positive	1.28946e-17
GLMP	0.7401	2.09205e-18	9.36331	10.8389	99	Positive	1.29361e-17
APOL3	0.739958	2.13998e-18	9.36022	10.8343	99	Positive	1.32226e-17
SH3BP1	0.739564	2.27911e-18	9.35165	10.8216	99	Positive	1.40717e-17
GRHPR	0.739473	2.31251e-18	9.34967	10.8186	99	Positive	1.42674e-17
PTK2B	0.739329	2.36619e-18	9.34654	10.814	99	Positive	1.45877e-17
TRIM9	0.739084	2.46046e-18	9.34122	10.8061	99	Positive	1.51576e-17
SLC22A18	0.739058	2.47043e-18	9.34067	10.8053	99	Positive	1.52078e-17
PODXL2	0.738966	2.5072e-18	9.33866	10.8023	99	Positive	1.54226e-17
FBLL1	0.738935	2.5193e-18	9.338	10.8013	99	Positive	1.54856e-17
LIMA1	0.738912	2.52886e-18	9.33748	10.8005	99	Positive	1.55328e-17
NUDT11	0.738863	2.54858e-18	9.33642	10.799	99	Positive	1.56424e-17
ELMO1	0.738682	2.62301e-18	9.3325	10.7932	99	Positive	1.60873e-17
MLLT11	0.738671	2.6275e-18	9.33227	10.7928	99	Positive	1.61029e-17
RIOK3	0.738571	2.66956e-18	9.3301	10.7896	99	Positive	1.63486e-17
SUMF1	0.738302	2.78633e-18	9.32426	10.7809	99	Positive	1.70511e-17
SQSTM1	0.738202	2.83086e-18	9.3221	10.7777	99	Positive	1.73108e-17
PRKCA	0.73791	2.96469e-18	9.3158	10.7684	99	Positive	1.81159e-17
VASP	0.7379	2.96943e-18	9.31558	10.7681	99	Positive	1.81315e-17
PRRX1	0.737888	2.97526e-18	9.31531	10.7677	99	Positive	1.81537e-17
PCDH9	0.737846	2.99496e-18	9.31441	10.7663	99	Positive	1.82605e-17
NTM	0.737729	3.05121e-18	9.31187	10.7626	99	Positive	1.85898e-17
ENPP1	0.737652	3.08838e-18	9.31022	10.7601	99	Positive	1.88024e-17
STAT5A	0.737049	3.39727e-18	9.2972	10.7409	99	Positive	2.06678e-17
LILRB4	0.73698	3.43429e-18	9.29572	10.7387	99	Positive	2.08777e-17
USP40	0.736765	3.55318e-18	9.29107	10.7318	99	Positive	2.15846e-17
FAIM2	0.736712	3.58265e-18	9.28994	10.7301	99	Positive	2.17477e-17
ACSS2	0.736643	3.62219e-18	9.28844	10.7279	99	Positive	2.19716e-17
NEK6	0.736602	3.64566e-18	9.28756	10.7266	99	Positive	2.20978e-17
PPFIBP2	0.736575	3.66121e-18	9.28698	10.7257	99	Positive	2.21759e-17
GBA	0.736568	3.66478e-18	9.28684	10.7255	99	Positive	2.21813e-17
PCDHGC3	0.736317	3.81263e-18	9.28144	10.7175	99	Positive	2.30593e-17
TGFB3	0.736146	3.91687e-18	9.27775	10.7121	99	Positive	2.36725e-17
EVI2B	0.736052	3.975e-18	9.27573	10.7091	99	Positive	2.40064e-17
SLC9A3R1	0.736026	3.99129e-18	9.27517	10.7083	99	Positive	2.40872e-17
EML2	0.735927	4.05381e-18	9.27305	10.7051	99	Positive	2.44467e-17
EMILIN2	0.735855	4.09985e-18	9.2715	10.7029	99	Positive	2.47064e-17
GGA2	0.735831	4.11539e-18	9.27098	10.7021	99	Positive	2.4782e-17
SLC4A10	0.735482	4.34666e-18	9.2635	10.6911	99	Positive	2.61557e-17
JPH4	0.735352	4.43645e-18	9.2607	10.6869	99	Positive	2.66766e-17
IGFBP2	0.735338	4.44619e-18	9.2604	10.6865	99	Positive	2.67158e-17
NECAB1	0.735257	4.50252e-18	9.25868	10.6839	99	Positive	2.70347e-17
RAB33A	0.735092	4.62055e-18	9.25513	10.6787	99	Positive	2.77233e-17
TMEFF1	0.735012	4.67902e-18	9.25341	10.6762	99	Positive	2.80538e-17
TMEM173	0.735004	4.68474e-18	9.25324	10.6759	99	Positive	2.80678e-17
ASPH	0.73489	4.76868e-18	9.25081	10.6723	99	Positive	2.85501e-17
PKM	0.734742	4.88056e-18	9.24763	10.6676	99	Positive	2.91989e-17
GSTK1	0.734546	5.03193e-18	9.24345	10.6615	99	Positive	3.00827e-17
GFOD1	0.734412	5.13806e-18	9.24059	10.6573	99	Positive	3.06951e-17
HRH1	0.734368	5.17337e-18	9.23965	10.6559	99	Positive	3.08838e-17
RASL12	0.734121	5.37671e-18	9.23436	10.6481	99	Positive	3.20746e-17
RCBTB2	0.734114	5.38274e-18	9.23421	10.6479	99	Positive	3.20875e-17
CAMK1	0.734061	5.42682e-18	9.23309	10.6462	99	Positive	3.2327e-17
TRAF4	0.73402	5.4616e-18	9.23221	10.6449	99	Positive	3.25108e-17
PLCXD3	0.733964	5.50966e-18	9.23101	10.6432	99	Positive	3.27734e-17
PALM	0.733929	5.53961e-18	9.23027	10.6421	99	Positive	3.29279e-17
FAM49A	0.733553	5.87371e-18	9.22223	10.6302	99	Positive	3.48888e-17
C19orf66	0.733468	5.95171e-18	9.22042	10.6276	99	Positive	3.53269e-17
DHFR	0.733016	6.38353e-18	9.2108	10.6134	99	Positive	3.78628e-17
TPM4	0.732875	6.52515e-18	9.20779	10.609	99	Positive	3.86751e-17
KSR1	0.732825	6.57534e-18	9.20674	10.6075	99	Positive	3.89448e-17
PIK3C2A	0.732786	6.61555e-18	9.2059	10.6062	99	Positive	3.9155e-17
HSPA5	0.732746	6.65599e-18	9.20506	10.605	99	Positive	3.93663e-17
FAM169A	0.732654	6.75225e-18	9.20309	10.6021	99	Positive	3.99071e-17
PLLP	0.732641	6.76582e-18	9.20281	10.6017	99	Positive	3.99588e-17
PPM1H	0.732602	6.80651e-18	9.20199	10.6005	99	Positive	4.01705e-17
REPS1	0.732541	6.87064e-18	9.2007	10.5986	99	Positive	4.05202e-17
RALGAPA1	0.732436	6.98324e-18	9.19847	10.5953	99	Positive	4.1155e-17
RBP7	0.732367	7.05839e-18	9.197	10.5931	99	Positive	4.15683e-17
CALHM2	0.73233	7.09897e-18	9.19621	10.592	99	Positive	4.17776e-17
MAGI2	0.732287	7.14661e-18	9.19529	10.5906	99	Positive	4.20282e-17
BAIAP3	0.732266	7.16896e-18	9.19486	10.59	99	Positive	4.21297e-17
PARP4	0.732002	7.46748e-18	9.18925	10.5818	99	Positive	4.38529e-17
PFN1	0.731928	7.55275e-18	9.18769	10.5795	99	Positive	4.43223e-17
HLA-DPB1	0.731847	7.64769e-18	9.18597	10.577	99	Positive	4.48477e-17
LZIC	0.73181	7.69156e-18	9.18518	10.5758	99	Positive	4.50731e-17
NBEA	0.731792	7.71359e-18	9.18479	10.5752	99	Positive	4.51703e-17
RDX	0.731775	7.73298e-18	9.18444	10.5747	99	Positive	4.52519e-17
PRDX6	0.73173	7.78746e-18	9.18348	10.5733	99	Positive	4.55385e-17
HMGCL	0.731683	7.84432e-18	9.18248	10.5718	99	Positive	4.58387e-17
CCDC120	0.731664	7.8675e-18	9.18207	10.5712	99	Positive	4.59418e-17
CGN	0.731655	7.8783e-18	9.18188	10.571	99	Positive	4.59724e-17
LACTB2	0.731632	7.90635e-18	9.18139	10.5702	99	Positive	4.61037e-17
PRKG1	0.731517	8.0466e-18	9.17897	10.5667	99	Positive	4.68886e-17
MPP6	0.731486	8.085e-18	9.17832	10.5657	99	Positive	4.70792e-17
TPM2	0.731466	8.11019e-18	9.17789	10.5651	99	Positive	4.71928e-17
BCHE	0.731454	8.12564e-18	9.17763	10.5647	99	Positive	4.72495e-17
CEP97	0.731331	8.281e-18	9.17502	10.5609	99	Positive	4.81192e-17
SMPD3	0.731287	8.33709e-18	9.17409	10.5595	99	Positive	4.84112e-17
IGFBP3	0.731227	8.41461e-18	9.17282	10.5577	99	Positive	4.88271e-17
ALCAM	0.731203	8.44511e-18	9.17232	10.5569	99	Positive	4.89698e-17
SALL2	0.731196	8.4547e-18	9.17217	10.5567	99	Positive	4.89912e-17
ITSN1	0.73117	8.4883e-18	9.17162	10.5559	99	Positive	4.91515e-17
STAC2	0.730732	9.0789e-18	9.16236	10.5423	99	Positive	5.25297e-17
PCDH7	0.730728	9.08437e-18	9.16227	10.5422	99	Positive	5.25297e-17
LGALS8	0.730658	9.18284e-18	9.16079	10.54	99	Positive	5.30621e-17
KIAA1324	0.730543	9.34654e-18	9.15835	10.5365	99	Positive	5.39704e-17
TNIK	0.730454	9.47466e-18	9.15648	10.5337	99	Positive	5.46722e-17
PRMT3	0.730184	9.87439e-18	9.15078	10.5254	99	Positive	5.69391e-17
CLCN4	0.730165	9.90246e-18	9.15039	10.5248	99	Positive	5.70613e-17
FZD7	0.730134	9.94943e-18	9.14974	10.5239	99	Positive	5.72921e-17
MVB12B	0.730059	1.00656e-17	9.14814	10.5215	99	Positive	5.79208e-17
NPAS3	0.729993	1.01674e-17	9.14675	10.5195	99	Positive	5.84658e-17
SLC30A3	0.729947	1.02393e-17	9.14578	10.5181	99	Positive	5.88389e-17
RASA4	0.729798	1.04742e-17	9.14265	10.5135	99	Positive	6.01471e-17
BTN3A3	0.729786	1.04931e-17	9.1424	10.5131	99	Positive	6.01982e-17
NCAM1	0.729784	1.04977e-17	9.14234	10.513	99	Positive	6.01982e-17
GDI2	0.729745	1.05591e-17	9.14154	10.5119	99	Positive	6.05086e-17
RHOJ	0.72973	1.05836e-17	9.14122	10.5114	99	Positive	6.0602e-17
PTPN2	0.729726	1.059e-17	9.14113	10.5113	99	Positive	6.0602e-17
PPP2R5A	0.729618	1.07669e-17	9.13885	10.5079	99	Positive	6.15717e-17
PIK3C2B	0.729601	1.07947e-17	9.13849	10.5074	99	Positive	6.1688e-17
SRPX2	0.72946	1.10287e-17	9.13553	10.5031	99	Positive	6.29821e-17
NUDT1	0.729446	1.10533e-17	9.13523	10.5026	99	Positive	6.30793e-17
ATRNL1	0.729401	1.11284e-17	9.13429	10.5013	99	Positive	6.34641e-17
DPY19L3	0.729197	1.14811e-17	9.12999	10.495	99	Positive	6.54303e-17
GPSM1	0.729137	1.15858e-17	9.12873	10.4931	99	Positive	6.59817e-17
ITGB3	0.729091	1.16675e-17	9.12776	10.4917	99	Positive	6.64012e-17
FAH	0.729025	1.17849e-17	9.12638	10.4897	99	Positive	6.70236e-17
HECW1	0.728955	1.19106e-17	9.12491	10.4876	99	Positive	6.76922e-17
H6PD	0.728947	1.19259e-17	9.12474	10.4873	99	Positive	6.77327e-17
UTRN	0.728632	1.2512e-17	9.11811	10.4776	99	Positive	7.10125e-17
SHANK2	0.728625	1.25237e-17	9.11798	10.4774	99	Positive	7.10307e-17
NUDT12	0.728492	1.2781e-17	9.11517	10.4733	99	Positive	7.244e-17
CETN2	0.728486	1.27918e-17	9.11506	10.4732	99	Positive	7.24522e-17
FAM20C	0.728273	1.32113e-17	9.1106	10.4667	99	Positive	7.47769e-17
NCALD	0.728155	1.34501e-17	9.10812	10.463	99	Positive	7.60765e-17
AIFM3	0.728027	1.37141e-17	9.10543	10.4591	99	Positive	7.75168e-17
KBTBD2	0.727969	1.38361e-17	9.10421	10.4573	99	Positive	7.81533e-17
APLP1	0.727825	1.41399e-17	9.10121	10.453	99	Positive	7.98151e-17
NMT2	0.727788	1.42196e-17	9.10043	10.4518	99	Positive	8.02103e-17
NTAN1	0.727764	1.42718e-17	9.09992	10.4511	99	Positive	8.04496e-17
PLEKHG3	0.727694	1.44244e-17	9.09845	10.4489	99	Positive	8.12549e-17
CPEB3	0.727671	1.44748e-17	9.09797	10.4482	99	Positive	8.14835e-17
NTRK2	0.727543	1.4757e-17	9.0953	10.4443	99	Positive	8.30158e-17
ST13	0.727449	1.49693e-17	9.09332	10.4415	99	Positive	8.4153e-17
LAMP1	0.727411	1.50548e-17	9.09253	10.4403	99	Positive	8.45763e-17
WIPF3	0.727164	1.56268e-17	9.08737	10.4328	99	Positive	8.77303e-17
SH3PXD2B	0.727079	1.58284e-17	9.0856	10.4302	99	Positive	8.88018e-17
FYCO1	0.727041	1.592e-17	9.0848	10.4291	99	Positive	8.92554e-17
MGST2	0.72698	1.60665e-17	9.08353	10.4272	99	Positive	9.00161e-17
TNPO3	0.726968	1.60966e-17	9.08327	10.4268	99	Positive	9.01233e-17
SLC26A2	0.72693	1.61897e-17	9.08248	10.4257	99	Positive	9.05835e-17
UNC13B	0.726922	1.62075e-17	9.08232	10.4254	99	Positive	9.06222e-17
S1PR1	0.726749	1.66363e-17	9.07871	10.4202	99	Positive	9.29569e-17
ACTR1A	0.726556	1.71282e-17	9.07467	10.4143	99	Positive	9.5641e-17
COL1A2	0.726551	1.71398e-17	9.07458	10.4142	99	Positive	9.56414e-17
TNR	0.726465	1.73647e-17	9.07277	10.4115	99	Positive	9.68312e-17
DDR1	0.726377	1.75969e-17	9.07093	10.4089	99	Positive	9.80604e-17
PHLDB2	0.726323	1.77389e-17	9.06982	10.4072	99	Positive	9.87852e-17
SEC23IP	0.726271	1.78775e-17	9.06874	10.4057	99	Positive	9.949e-17
AKAP1	0.726187	1.81072e-17	9.06697	10.4031	99	Positive	1.00701e-16
ALDH9A1	0.72609	1.83708e-17	9.06497	10.4002	99	Positive	1.02098e-16
PSMD5	0.725869	1.89908e-17	9.06037	10.3935	99	Positive	1.05473e-16
CD63	0.725587	1.98123e-17	9.05449	10.385	99	Positive	1.09962e-16
CA2	0.725339	2.05624e-17	9.04934	10.3775	99	Positive	1.14049e-16
RBSN	0.724967	2.17422e-17	9.0416	10.3662	99	Positive	1.20512e-16
NOSTRIN	0.724932	2.18559e-17	9.04087	10.3652	99	Positive	1.21061e-16
CASKIN1	0.724878	2.20329e-17	9.03975	10.3636	99	Positive	1.2196e-16
EPHB3	0.724814	2.22432e-17	9.03843	10.3616	99	Positive	1.23042e-16
STAT2	0.724784	2.23444e-17	9.0378	10.3607	99	Positive	1.2352e-16
TOPBP1	0.724692	2.26523e-17	9.0359	10.358	99	Positive	1.25138e-16
PPBP	0.724558	2.31095e-17	9.03313	10.3539	99	Positive	1.27579e-16
PCOLCE	0.724525	2.32242e-17	9.03244	10.3529	99	Positive	1.28127e-16
XRN2	0.724331	2.39061e-17	9.02842	10.3471	99	Positive	1.31801e-16
LMO7	0.724169	2.44903e-17	9.02507	10.3422	99	Positive	1.34933e-16
C8orf37	0.724148	2.45663e-17	9.02464	10.3416	99	Positive	1.35218e-16
MXRA5	0.724146	2.45765e-17	9.02458	10.3415	99	Positive	1.35218e-16
FBN2	0.724142	2.4591e-17	9.0245	10.3414	99	Positive	1.35218e-16
S100A10	0.724111	2.47045e-17	9.02386	10.3405	99	Positive	1.35752e-16
SYAP1	0.723942	2.5333e-17	9.02036	10.3354	99	Positive	1.39114e-16
PRMT1	0.723723	2.61731e-17	9.01583	10.3289	99	Positive	1.43632e-16
SH3D19	0.723361	2.76203e-17	9.00834	10.318	99	Positive	1.51385e-16
RPRD1B	0.72336	2.76225e-17	9.00833	10.318	99	Positive	1.51385e-16
KLHL26	0.723309	2.78332e-17	9.00728	10.3165	99	Positive	1.52439e-16
PCSK6	0.723289	2.79171e-17	9.00686	10.3159	99	Positive	1.52798e-16
SARM1	0.723256	2.80548e-17	9.00617	10.3149	99	Positive	1.5345e-16
SCAMP2	0.723239	2.81229e-17	9.00584	10.3144	99	Positive	1.53721e-16
LPAR1	0.723125	2.8603e-17	9.00348	10.311	99	Positive	1.56242e-16
DOCK3	0.723025	2.90332e-17	9.0014	10.308	99	Positive	1.58488e-16
RCAN2	0.722806	2.99897e-17	8.99689	10.3014	99	Positive	1.63602e-16
DNM3	0.722773	3.01374e-17	8.99621	10.3004	99	Positive	1.64234e-16
CD44	0.722771	3.01474e-17	8.99616	10.3004	99	Positive	1.64234e-16
ALDH5A1	0.722767	3.0165e-17	8.99608	10.3003	99	Positive	1.64234e-16
RAB3A	0.722567	3.10698e-17	8.99196	10.2943	99	Positive	1.69049e-16
RNF219	0.722423	3.17387e-17	8.989	10.29	99	Positive	1.72575e-16
TBC1D4	0.722386	3.19133e-17	8.98823	10.2889	99	Positive	1.73411e-16
C1QB	0.722303	3.23056e-17	8.98653	10.2864	99	Positive	1.75313e-16
UCHL1	0.722303	3.23056e-17	8.98653	10.2864	99	Positive	1.75313e-16
GINS4	0.72209	3.33386e-17	8.98215	10.2801	99	Positive	1.808e-16
PPM1K	0.721965	3.39616e-17	8.97957	10.2764	99	Positive	1.84058e-16
TPMT	0.721942	3.40746e-17	8.9791	10.2757	99	Positive	1.8455e-16
TAP1	0.721864	3.44699e-17	8.9775	10.2734	99	Positive	1.86569e-16
ENG	0.721856	3.45101e-17	8.97733	10.2731	99	Positive	1.86665e-16
SOGA3	0.721827	3.46617e-17	8.97672	10.2723	99	Positive	1.87363e-16
ZFP3	0.721804	3.4777e-17	8.97626	10.2716	99	Positive	1.87864e-16
FBLN7	0.721796	3.48176e-17	8.9761	10.2714	99	Positive	1.8796e-16
CTPS2	0.721767	3.49652e-17	8.97551	10.2705	99	Positive	1.88635e-16
CST3	0.721721	3.52034e-17	8.97456	10.2691	99	Positive	1.89796e-16
HHATL	0.721635	3.56529e-17	8.97279	10.2666	99	Positive	1.92095e-16
CDH1	0.721598	3.58511e-17	8.97202	10.2655	99	Positive	1.93037e-16
SCN4B	0.721574	3.59793e-17	8.97152	10.2648	99	Positive	1.93602e-16
SLC38A3	0.721474	3.65104e-17	8.96948	10.2618	99	Positive	1.96332e-16
FBXO21	0.721256	3.77022e-17	8.965	10.2553	99	Positive	2.02609e-16
PHYH	0.721132	3.83945e-17	8.96246	10.2517	99	Positive	2.06196e-16
RFX2	0.721126	3.84294e-17	8.96233	10.2515	99	Positive	2.0625e-16
ATP2B2	0.721115	3.84896e-17	8.96211	10.2512	99	Positive	2.0644e-16
PA2G4	0.721098	3.8589e-17	8.96175	10.2506	99	Positive	2.06839e-16
MATN2	0.721076	3.87129e-17	8.96131	10.25	99	Positive	2.07369e-16
BMP7	0.720994	3.91831e-17	8.95962	10.2476	99	Positive	2.09752e-16
PSMB8	0.720945	3.94661e-17	8.95862	10.2461	99	Positive	2.11131e-16
FAM49B	0.720777	4.04491e-17	8.95518	10.2412	99	Positive	2.1625e-16
TRIM22	0.720718	4.08048e-17	8.95396	10.2394	99	Positive	2.18011e-16
RFC4	0.720561	4.17549e-17	8.95075	10.2348	99	Positive	2.22944e-16
CALR	0.720528	4.19553e-17	8.95008	10.2338	99	Positive	2.2387e-16
VCL	0.720431	4.25578e-17	8.94809	10.2309	99	Positive	2.26939e-16
PDLIM3	0.720256	4.36629e-17	8.94451	10.2258	99	Positive	2.32669e-16
CAMK1D	0.720248	4.37167e-17	8.94434	10.2255	99	Positive	2.32669e-16
SHMT1	0.720248	4.37167e-17	8.94434	10.2255	99	Positive	2.32669e-16
EML4	0.720242	4.37563e-17	8.94421	10.2253	99	Positive	2.32731e-16
PKP2	0.720213	4.39407e-17	8.94362	10.2245	99	Positive	2.33562e-16
COL28A1	0.720205	4.39948e-17	8.94345	10.2242	99	Positive	2.337e-16
RAB3C	0.720194	4.40635e-17	8.94323	10.2239	99	Positive	2.33914e-16
APBA2	0.72005	4.4999e-17	8.9403	10.2197	99	Positive	2.38728e-16
IFI44	0.719988	4.54114e-17	8.93902	10.2179	99	Positive	2.40762e-16
NPNT	0.719963	4.55794e-17	8.93851	10.2171	99	Positive	2.41498e-16
PML	0.719935	4.57679e-17	8.93793	10.2163	99	Positive	2.42342e-16
GMPR2	0.719714	4.72672e-17	8.93343	10.2098	99	Positive	2.50121e-16
AGL	0.719617	4.79435e-17	8.93144	10.2069	99	Positive	2.53538e-16
TRIO	0.719508	4.87137e-17	8.92921	10.2037	99	Positive	2.57447e-16
CRMP1	0.719444	4.91716e-17	8.9279	10.2019	99	Positive	2.59701e-16
ACAP3	0.719133	5.14538e-17	8.92156	10.1927	99	Positive	2.71582e-16
TFE3	0.719095	5.17366e-17	8.92079	10.1916	99	Positive	2.72901e-16
ADSS	0.719083	5.18263e-17	8.92055	10.1913	99	Positive	2.732e-16
MAP2K6	0.718939	5.2929e-17	8.9176	10.187	99	Positive	2.78835e-16
FAT1	0.71891	5.31545e-17	8.91701	10.1862	99	Positive	2.79846e-16
GLIPR2	0.718877	5.34117e-17	8.91633	10.1852	99	Positive	2.80914e-16
PDE4B	0.718875	5.34252e-17	8.9163	10.1851	99	Positive	2.80914e-16
ANKRD13A	0.718741	5.44765e-17	8.91357	10.1812	99	Positive	2.86261e-16
COX7A1	0.718648	5.52208e-17	8.91167	10.1785	99	Positive	2.89988e-16
ARPC2	0.718593	5.5662e-17	8.91056	10.1769	99	Positive	2.9212e-16
AQP4	0.718357	5.76048e-17	8.90575	10.17	99	Positive	3.02124e-16
FMN2	0.718232	5.86641e-17	8.9032	10.1663	99	Positive	3.07486e-16
KBTBD11	0.718168	5.92124e-17	8.9019	10.1644	99	Positive	3.10164e-16
CPLX1	0.718005	6.06301e-17	8.89858	10.1597	99	Positive	3.1739e-16
STX1B	0.717436	6.58412e-17	8.88703	10.1431	99	Positive	3.44451e-16
MMRN2	0.717407	6.61153e-17	8.88644	10.1422	99	Positive	3.45667e-16
HLA-F	0.717374	6.64332e-17	8.88577	10.1413	99	Positive	3.4711e-16
POMT2	0.717241	6.77273e-17	8.88307	10.1374	99	Positive	3.53649e-16
USP10	0.717166	6.8458e-17	8.88156	10.1352	99	Positive	3.5724e-16
EPHX1	0.717104	6.90728e-17	8.88031	10.1334	99	Positive	3.60221e-16
DSC2	0.717036	6.97599e-17	8.87892	10.1314	99	Positive	3.63576e-16
SIPA1	0.716895	7.11985e-17	8.87605	10.1273	99	Positive	3.7084e-16
ANKRD28	0.716772	7.24716e-17	8.87357	10.1238	99	Positive	3.77234e-16
TLN2	0.716695	7.32852e-17	8.872	10.1215	99	Positive	3.8123e-16
PDLIM7	0.716558	7.47426e-17	8.86924	10.1176	99	Positive	3.88568e-16
RTN3	0.716475	7.56432e-17	8.86755	10.1152	99	Positive	3.93003e-16
SDC1	0.716424	7.62038e-17	8.86652	10.1137	99	Positive	3.95668e-16
THBS2	0.716327	7.72785e-17	8.86455	10.1108	99	Positive	4.00997e-16
LDHD	0.716133	7.94616e-17	8.86064	10.1052	99	Positive	4.12067e-16
CC2D1B	0.715976	8.12795e-17	8.85746	10.1007	99	Positive	4.21231e-16
KCNB1	0.71591	8.2048e-17	8.85614	10.0988	99	Positive	4.24948e-16
NUDT2	0.715861	8.26283e-17	8.85515	10.0974	99	Positive	4.27687e-16
SPRY1	0.715754	8.39187e-17	8.85297	10.0943	99	Positive	4.34095e-16
TMEM206	0.715744	8.40302e-17	8.85279	10.094	99	Positive	4.34401e-16
CENPF	0.71572	8.43192e-17	8.8523	10.0933	99	Positive	4.35623e-16
RARRES2	0.71569	8.46891e-17	8.85169	10.0924	99	Positive	4.37261e-16
DISC1	0.715634	8.53745e-17	8.85055	10.0908	99	Positive	4.40526e-16
LDB3	0.715574	8.61087e-17	8.84935	10.0891	99	Positive	4.44038e-16
MTA1	0.715533	8.66181e-17	8.84852	10.0879	99	Positive	4.46387e-16
AKAP12	0.715315	8.93791e-17	8.84411	10.0816	99	Positive	4.6033e-16
FAM120A	0.715169	9.12669e-17	8.84117	10.0774	99	Positive	4.69761e-16
SLCO2A1	0.715102	9.21378e-17	8.83984	10.0755	99	Positive	4.7395e-16
TLE4	0.714942	9.42848e-17	8.8366	10.0708	99	Positive	4.84693e-16
ENPEP	0.714871	9.52378e-17	8.83518	10.0688	99	Positive	4.89289e-16
MYL9	0.714785	9.64254e-17	8.83344	10.0663	99	Positive	4.95083e-16
CAPRIN1	0.714712	9.74361e-17	8.83197	10.0642	99	Positive	4.99963e-16
RGCC	0.714558	9.96085e-17	8.82887	10.0598	99	Positive	5.10794e-16
PTGDS	0.714533	9.99614e-17	8.82837	10.0591	99	Positive	5.12287e-16
FAP	0.714476	1.00779e-16	8.82722	10.0574	99	Positive	5.16157e-16
NUDT4	0.714333	1.02854e-16	8.82435	10.0533	99	Positive	5.26463e-16
PLXNB3	0.714309	1.03212e-16	8.82386	10.0526	99	Positive	5.27967e-16
WDR44	0.7142	1.04826e-16	8.82168	10.0495	99	Positive	5.35892e-16
ATE1	0.714064	1.06881e-16	8.81894	10.0456	99	Positive	5.46063e-16
SUB1	0.713966	1.08387e-16	8.81697	10.0428	99	Positive	5.53413e-16
MTUS2	0.713884	1.09664e-16	8.81532	10.0404	99	Positive	5.59591e-16
GRB2	0.713794	1.11089e-16	8.8135	10.0378	99	Positive	5.66512e-16
AKT1	0.713713	1.12369e-16	8.81189	10.0355	99	Positive	5.72686e-16
ERGIC1	0.713584	1.14459e-16	8.80929	10.0318	99	Positive	5.82983e-16
RAB5B	0.71354	1.15174e-16	8.80841	10.0306	99	Positive	5.86263e-16
RFC5	0.713532	1.15312e-16	8.80825	10.0303	99	Positive	5.86604e-16
TMOD2	0.713465	1.16404e-16	8.80692	10.0284	99	Positive	5.91798e-16
CTSF	0.713404	1.17426e-16	8.80569	10.0267	99	Positive	5.96626e-16
NECAB2	0.713123	1.22211e-16	8.80005	10.0186	99	Positive	6.2056e-16
PRKAR1B	0.713086	1.22857e-16	8.79931	10.0176	99	Positive	6.23459e-16
PPCS	0.71308	1.22958e-16	8.79919	10.0174	99	Positive	6.23587e-16
BRINP1	0.71269	1.29958e-16	8.79138	10.0063	99	Positive	6.58685e-16
EIF2AK4	0.712582	1.3196e-16	8.78923	10.0032	99	Positive	6.68427e-16
RUFY3	0.712546	1.32639e-16	8.7885	10.0022	99	Positive	6.71454e-16
NCDN	0.712472	1.34041e-16	8.78702	10	99	Positive	6.7814e-16
PLXNC1	0.712394	1.35535e-16	8.78545	9.99781	99	Positive	6.85276e-16
SRGAP3	0.71219	1.39508e-16	8.78137	9.992	99	Positive	7.04938e-16
SV2C	0.712062	1.4206e-16	8.77881	9.98835	99	Positive	7.17395e-16
MANEAL	0.711938	1.44558e-16	8.77635	9.98485	99	Positive	7.29566e-16
NAPB	0.711926	1.4482e-16	8.7761	9.98448	99	Positive	7.29738e-16
OLFML1	0.711926	1.4482e-16	8.7761	9.98448	99	Positive	7.29738e-16
NCS1	0.711924	1.44856e-16	8.77606	9.98443	99	Positive	7.29738e-16
GNG4	0.711849	1.46393e-16	8.77457	9.98231	99	Positive	7.3703e-16
ARL4C	0.711565	1.52395e-16	8.76889	9.97423	99	Positive	7.66782e-16
SLC8A3	0.711524	1.53272e-16	8.76808	9.97307	99	Positive	7.7073e-16
SNCA	0.710841	1.68747e-16	8.75448	9.95373	99	Positive	8.48031e-16
OMG	0.710689	1.72414e-16	8.75144	9.9494	99	Positive	8.65936e-16
SLC39A14	0.710493	1.77224e-16	8.74754	9.94387	99	Positive	8.89552e-16
CDC42EP4	0.710489	1.77333e-16	8.74746	9.94375	99	Positive	8.89563e-16
WNT5A	0.710474	1.77686e-16	8.74718	9.94335	99	Positive	8.90796e-16
MYO6	0.710203	1.84597e-16	8.74177	9.93567	99	Positive	9.24883e-16
WASF1	0.710167	1.85515e-16	8.74107	9.93467	99	Positive	9.28917e-16
ABCD2	0.710027	1.89206e-16	8.73828	9.93071	99	Positive	9.4683e-16
LTF	0.70992	1.92075e-16	8.73615	9.92769	99	Positive	9.60607e-16
ZCCHC24	0.709889	1.92899e-16	8.73555	9.92682	99	Positive	9.64144e-16
SEMA5B	0.70987	1.93412e-16	8.73517	9.92629	99	Positive	9.66126e-16
PTPRJ	0.709716	1.97625e-16	8.73212	9.92196	99	Positive	9.86578e-16
HLA-E	0.709653	1.99394e-16	8.73085	9.92016	99	Positive	9.94811e-16
TUBB1	0.709615	2.00455e-16	8.7301	9.9191	99	Positive	9.99504e-16
PSME2	0.709485	2.04121e-16	8.72753	9.91545	99	Positive	1.01717e-15
CD74	0.709382	2.07093e-16	8.72548	9.91255	99	Positive	1.03132e-15
NGLY1	0.709378	2.07209e-16	8.7254	9.91243	99	Positive	1.03132e-15
DNAJC12	0.709328	2.08659e-16	8.72442	9.91103	99	Positive	1.03791e-15
NT5DC2	0.709105	2.15254e-16	8.72	9.90477	99	Positive	1.07008e-15
CAP2	0.709095	2.15561e-16	8.7198	9.90449	99	Positive	1.07096e-15
LIPA	0.708978	2.19127e-16	8.71748	9.90119	99	Positive	1.08803e-15
MAD2L2	0.708947	2.20075e-16	8.71686	9.90032	99	Positive	1.09208e-15
PDIA3	0.708896	2.21656e-16	8.71585	9.89888	99	Positive	1.09927e-15
TFPI	0.70886	2.22751e-16	8.71515	9.89789	99	Positive	1.10404e-15
CCDC6	0.708737	2.26604e-16	8.71272	9.89444	99	Positive	1.12246e-15
LRRFIP2	0.708681	2.28383e-16	8.71161	9.89287	99	Positive	1.1306e-15
SLC22A17	0.708673	2.28649e-16	8.71144	9.89263	99	Positive	1.13124e-15
HEXB	0.708631	2.29976e-16	8.71062	9.89147	99	Positive	1.13713e-15
CAPZB	0.708463	2.35437e-16	8.70729	9.88675	99	Positive	1.16344e-15
RAB3IP	0.708326	2.39968e-16	8.70459	9.88292	99	Positive	1.18512e-15
ABCF2	0.708225	2.43357e-16	8.70259	9.8801	99	Positive	1.20049e-15
PLBD1	0.708225	2.4337e-16	8.70259	9.88008	99	Positive	1.20049e-15
ARPC3	0.708094	2.47858e-16	8.69999	9.87641	99	Positive	1.2219e-15
DOCK9	0.708039	2.49771e-16	8.6989	9.87487	99	Positive	1.2306e-15
S100B	0.707811	2.57792e-16	8.69441	9.86851	99	Positive	1.26937e-15
NUDCD3	0.707614	2.64948e-16	8.69052	9.863	99	Positive	1.30383e-15
RCOR1	0.707442	2.71353e-16	8.68713	9.8582	99	Positive	1.33456e-15
SHANK1	0.707411	2.72505e-16	8.68652	9.85735	99	Positive	1.33943e-15
CDC42EP2	0.707399	2.72959e-16	8.68629	9.85701	99	Positive	1.34086e-15
CA4	0.707386	2.73456e-16	8.68603	9.85665	99	Positive	1.34212e-15
ADM	0.707384	2.73539e-16	8.68599	9.85659	99	Positive	1.34212e-15
PLOD3	0.707343	2.75103e-16	8.68518	9.85544	99	Positive	1.349e-15
SEZ6	0.707201	2.80582e-16	8.68237	9.85147	99	Positive	1.37505e-15
SLC35E1	0.707081	2.85259e-16	8.68002	9.84815	99	Positive	1.39715e-15
JAM2	0.706879	2.93346e-16	8.67605	9.84253	99	Positive	1.43591e-15
IGDCC4	0.706659	3.02446e-16	8.6717	9.83639	99	Positive	1.47958e-15
EPHB2	0.706547	3.07136e-16	8.66951	9.83329	99	Positive	1.50164e-15
AKAP5	0.706477	3.10131e-16	8.66813	9.83134	99	Positive	1.51538e-15
GAS2L1	0.706391	3.13847e-16	8.66644	9.82895	99	Positive	1.53264e-15
MTHFD2	0.706313	3.17255e-16	8.6649	9.82677	99	Positive	1.54837e-15
CKAP2	0.706094	3.26991e-16	8.6606	9.8207	99	Positive	1.59495e-15
GYG1	0.706047	3.29114e-16	8.65967	9.8194	99	Positive	1.60436e-15
LANCL2	0.705929	3.34507e-16	8.65736	9.81613	99	Positive	1.62969e-15
ADK	0.705888	3.36408e-16	8.65655	9.81499	99	Positive	1.63799e-15
RASGRF2	0.705595	3.50256e-16	8.65081	9.80688	99	Positive	1.70441e-15
NFATC2	0.705545	3.52649e-16	8.64984	9.80551	99	Positive	1.71505e-15
TOR4A	0.705413	3.59116e-16	8.64725	9.80186	99	Positive	1.74548e-15
PDE5A	0.705208	3.6941e-16	8.64322	9.79617	99	Positive	1.79446e-15
TMPO	0.705158	3.71949e-16	8.64224	9.7948	99	Positive	1.80574e-15
CYB5R1	0.705121	3.7385e-16	8.64152	9.79377	99	Positive	1.81391e-15
HSDL2	0.705053	3.7736e-16	8.64018	9.79189	99	Positive	1.82987e-15
RRBP1	0.704958	3.82313e-16	8.63832	9.78927	99	Positive	1.8528e-15
CASP10	0.70489	3.85881e-16	8.637	9.7874	99	Positive	1.869e-15
IFI30	0.704774	3.92074e-16	8.63473	9.7842	99	Positive	1.89789e-15
SPATA20	0.704768	3.92388e-16	8.63461	9.78404	99	Positive	1.89823e-15
ST5	0.704764	3.92604e-16	8.63454	9.78393	99	Positive	1.89823e-15
MAPK12	0.704552	4.0421e-16	8.63038	9.77807	99	Positive	1.95321e-15
AJUBA	0.704488	4.07772e-16	8.62913	9.77631	99	Positive	1.96927e-15
TAGLN2	0.704346	4.15795e-16	8.62635	9.77239	99	Positive	2.00619e-15
RAPGEF4	0.704344	4.159e-16	8.62631	9.77234	99	Positive	2.00619e-15
POFUT1	0.704336	4.16356e-16	8.62616	9.77212	99	Positive	2.00722e-15
SPTBN1	0.704321	4.17206e-16	8.62586	9.77171	99	Positive	2.01015e-15
NAV1	0.704303	4.18248e-16	8.62551	9.77121	99	Positive	2.014e-15
ADNP	0.70429	4.18977e-16	8.62526	9.77086	99	Positive	2.01634e-15
TMEM231	0.704251	4.21236e-16	8.62449	9.76978	99	Positive	2.02604e-15
C2orf72	0.704171	4.25877e-16	8.62293	9.76757	99	Positive	2.04711e-15
LZTS3	0.704167	4.2611e-16	8.62285	9.76746	99	Positive	2.04711e-15
CXCL14	0.704152	4.2698e-16	8.62256	9.76705	99	Positive	2.0501e-15
PTGES	0.703946	4.39197e-16	8.61853	9.76138	99	Positive	2.10754e-15
FARP1	0.703867	4.43919e-16	8.617	9.75923	99	Positive	2.12896e-15
ITPR1	0.703608	4.59953e-16	8.61194	9.7521	99	Positive	2.20458e-15
TMC6	0.703488	4.67528e-16	8.6096	9.74881	99	Positive	2.2396e-15
BAALC	0.703216	4.85205e-16	8.6043	9.74135	99	Positive	2.32293e-15
ZHX2	0.703094	4.93306e-16	8.60193	9.73802	99	Positive	2.36035e-15
SLC7A14	0.703022	4.98171e-16	8.60053	9.73605	99	Positive	2.38226e-15
IRF9	0.703018	4.98466e-16	8.60044	9.73593	99	Positive	2.38229e-15
POU3F3	0.702993	5.00148e-16	8.59996	9.73526	99	Positive	2.38896e-15
STRN4	0.702499	5.34922e-16	8.59035	9.72174	99	Positive	2.55358e-15
FCHO1	0.702439	5.39326e-16	8.58917	9.72009	99	Positive	2.57312e-15
HSP90B1	0.702406	5.41732e-16	8.58854	9.7192	99	Positive	2.58312e-15
P2RX4	0.702351	5.45818e-16	8.58746	9.71769	99	Positive	2.60111e-15
YWHAH	0.702342	5.46463e-16	8.58729	9.71745	99	Positive	2.60268e-15
GYS1	0.702326	5.4768e-16	8.58697	9.717	99	Positive	2.60698e-15
PNMA1	0.702099	5.64792e-16	8.58257	9.71082	99	Positive	2.68689e-15
DLGAP3	0.70208	5.66241e-16	8.5822	9.7103	99	Positive	2.69224e-15
TAGLN3	0.702004	5.72138e-16	8.58072	9.70822	99	Positive	2.71872e-15
GCLC	0.701963	5.75337e-16	8.57992	9.7071	99	Positive	2.73236e-15
TMOD1	0.701808	5.87497e-16	8.57693	9.70289	99	Positive	2.78851e-15
UBQLN4	0.701757	5.91597e-16	8.57593	9.7015	99	Positive	2.80636e-15
GNAZ	0.701701	5.96101e-16	8.57485	9.69997	99	Positive	2.82611e-15
AGFG2	0.701682	5.97601e-16	8.57449	9.69947	99	Positive	2.8316e-15
PGAP1	0.701644	6.00762e-16	8.57373	9.69841	99	Positive	2.84495e-15
SLC27A3	0.701445	6.171e-16	8.56989	9.69301	99	Positive	2.92066e-15
AK4	0.70141	6.20024e-16	8.56921	9.69206	99	Positive	2.93282e-15
DNAL1	0.701351	6.2505e-16	8.56805	9.69044	99	Positive	2.95491e-15
CDC42EP1	0.701311	6.28406e-16	8.56728	9.68936	99	Positive	2.96908e-15
RAPGEF2	0.701295	6.29773e-16	8.56697	9.68892	99	Positive	2.97385e-15
BAZ1A	0.701196	6.38282e-16	8.56505	9.68623	99	Positive	3.01231e-15
DUSP3	0.701152	6.42105e-16	8.56419	9.68503	99	Positive	3.02863e-15
CEND1	0.701138	6.4329e-16	8.56393	9.68465	99	Positive	3.0325e-15
ERI1	0.701091	6.47388e-16	8.56302	9.68338	99	Positive	3.05008e-15
NASP	0.701074	6.48851e-16	8.56269	9.68292	99	Positive	3.05524e-15
CHD7	0.701025	6.53174e-16	8.56174	9.68159	99	Positive	3.07385e-15
ENOSF1	0.700959	6.59038e-16	8.56046	9.67979	99	Positive	3.09968e-15
MAP4K4	0.700877	6.66369e-16	8.55888	9.67757	99	Positive	3.13239e-15
TMEM43	0.700864	6.6754e-16	8.55862	9.67722	99	Positive	3.13611e-15
SH3BGRL2	0.700796	6.73697e-16	8.55731	9.67537	99	Positive	3.16325e-15
NAPRT	0.700577	6.9386e-16	8.55308	9.66944	99	Positive	3.25608e-15
ITIH5	0.700569	6.94612e-16	8.55292	9.66922	99	Positive	3.25776e-15
ATPAF1	0.700311	7.19175e-16	8.54794	9.66224	99	Positive	3.37106e-15
BCL2L1	0.700194	7.30614e-16	8.54567	9.65906	99	Positive	3.42274e-15
CLIP1	0.700128	7.3715e-16	8.54439	9.65727	99	Positive	3.45141e-15
LRRC7	0.700095	7.40409e-16	8.54376	9.65639	99	Positive	3.46471e-15
HSPB1	0.699988	7.51174e-16	8.54169	9.65349	99	Positive	3.51311e-15
MAD2L1	0.699951	7.54932e-16	8.54097	9.65248	99	Positive	3.52869e-15
LRCH1	0.699623	7.88898e-16	8.53465	9.64363	99	Positive	3.68538e-15
KCTD10	0.699592	7.92181e-16	8.53405	9.6428	99	Positive	3.69863e-15
BTN3A2	0.699472	8.05043e-16	8.53174	9.63956	99	Positive	3.75657e-15
C12orf45	0.699452	8.07284e-16	8.53134	9.639	99	Positive	3.76491e-15
KNDC1	0.699353	8.18041e-16	8.52944	9.63634	99	Positive	3.81284e-15
GHDC	0.699349	8.18482e-16	8.52936	9.63623	99	Positive	3.81284e-15
HCN2	0.699291	8.24888e-16	8.52824	9.63467	99	Positive	3.84053e-15
ATG7	0.699145	8.41157e-16	8.52543	9.63074	99	Positive	3.91407e-15
TK1	0.699081	8.48472e-16	8.52419	9.629	99	Positive	3.94589e-15
PITPNM1	0.699021	8.55249e-16	8.52305	9.6274	99	Positive	3.97518e-15
RABEP1	0.699013	8.56206e-16	8.52288	9.62718	99	Positive	3.9774e-15
RFFL	0.699009	8.56702e-16	8.5228	9.62706	99	Positive	3.97748e-15
MSI1	0.698934	8.6526e-16	8.52137	9.62506	99	Positive	4.01496e-15
ERP29	0.69871	8.91692e-16	8.51704	9.61901	99	Positive	4.1353e-15
FOCAD	0.69858	9.07282e-16	8.51455	9.61553	99	Positive	4.20525e-15
DENND4C	0.698374	9.32643e-16	8.51059	9.60998	99	Positive	4.32038e-15
KIF13B	0.698194	9.55253e-16	8.50714	9.60517	99	Positive	4.42265e-15
ACACA	0.697737	1.01538e-15	8.49835	9.5929	99	Positive	4.69841e-15
PLA2G4C	0.697673	1.02408e-15	8.49712	9.59118	99	Positive	4.73601e-15
SCARA3	0.697599	1.03425e-15	8.4957	9.58919	99	Positive	4.7804e-15
GDAP1L1	0.697493	1.04883e-15	8.49368	9.58638	99	Positive	4.84509e-15
TCAF2	0.697485	1.05e-15	8.49352	9.58616	99	Positive	4.84777e-15
FOSL2	0.697395	1.06274e-15	8.49178	9.58373	99	Positive	4.90386e-15
PGM2L1	0.697287	1.07802e-15	8.48973	9.58086	99	Positive	4.9716e-15
EPHB6	0.697271	1.08037e-15	8.48941	9.58042	99	Positive	4.97968e-15
VANGL2	0.69724	1.08483e-15	8.48882	9.5796	99	Positive	4.99743e-15
IGF1R	0.697145	1.09856e-15	8.48701	9.57707	99	Positive	5.0579e-15
BST1	0.697106	1.10427e-15	8.48626	9.57602	99	Positive	5.08136e-15
TTC9	0.697042	1.11374e-15	8.48503	9.57431	99	Positive	5.12211e-15
OPCML	0.697007	1.11897e-15	8.48435	9.57337	99	Positive	5.1433e-15
SCN3B	0.696986	1.12201e-15	8.48396	9.57282	99	Positive	5.15442e-15
OSBPL2	0.696981	1.12281e-15	8.48386	9.57268	99	Positive	5.15522e-15
PLSCR4	0.696972	1.12418e-15	8.48368	9.57243	99	Positive	5.15866e-15
CD99	0.696838	1.14431e-15	8.48112	9.56886	99	Positive	5.24812e-15
RIPK2	0.696622	1.17766e-15	8.47698	9.56309	99	Positive	5.39684e-15
GLTP	0.696619	1.17804e-15	8.47693	9.56302	99	Positive	5.39684e-15
MMP15	0.696583	1.18376e-15	8.47624	9.56205	99	Positive	5.42007e-15
ATRX	0.696432	1.20768e-15	8.47335	9.55803	99	Positive	5.52653e-15
RASGRF1	0.696382	1.21562e-15	8.4724	9.55671	99	Positive	5.55982e-15
TPM3	0.69622	1.24206e-15	8.4693	9.55238	99	Positive	5.67761e-15
KCND3	0.696193	1.24654e-15	8.46878	9.55166	99	Positive	5.69493e-15
GNG3	0.696175	1.24956e-15	8.46843	9.55117	99	Positive	5.70559e-15
ATP1B1	0.696007	1.27758e-15	8.46523	9.54672	99	Positive	5.83032e-15
REEP1	0.695941	1.28876e-15	8.46397	9.54496	99	Positive	5.87812e-15
FRRS1L	0.695919	1.29262e-15	8.46354	9.54436	99	Positive	5.89247e-15
ASTN1	0.695694	1.33161e-15	8.45925	9.53839	99	Positive	6.06689e-15
CARHSP1	0.695628	1.34326e-15	8.45799	9.53664	99	Positive	6.11647e-15
RNF213	0.695624	1.34397e-15	8.45791	9.53653	99	Positive	6.11647e-15
FGD2	0.695576	1.35245e-15	8.45701	9.53527	99	Positive	6.15167e-15
KIF21B	0.695146	1.43156e-15	8.44879	9.52384	99	Positive	6.50796e-15
IRAK4	0.694911	1.4766e-15	8.44431	9.51761	99	Positive	6.70901e-15
SMC4	0.694898	1.479e-15	8.44408	9.51728	99	Positive	6.71627e-15
TP53I3	0.694875	1.48346e-15	8.44364	9.51668	99	Positive	6.73283e-15
SLC12A7	0.694791	1.49995e-15	8.44205	9.51445	99	Positive	6.80236e-15
LLGL1	0.694789	1.50042e-15	8.442	9.51439	99	Positive	6.80236e-15
HOGA1	0.694785	1.50127e-15	8.44192	9.51428	99	Positive	6.80249e-15
CYGB	0.694706	1.51687e-15	8.44042	9.5122	99	Positive	6.8694e-15
RGN	0.694676	1.523e-15	8.43984	9.51139	99	Positive	6.89342e-15
SLC6A1	0.694461	1.5666e-15	8.43576	9.50571	99	Positive	7.0869e-15
HMGN5	0.694418	1.57555e-15	8.43493	9.50457	99	Positive	7.12347e-15
CLDN10	0.694397	1.57984e-15	8.43454	9.50402	99	Positive	7.13899e-15
ERC2	0.69437	1.58538e-15	8.43403	9.50332	99	Positive	7.16012e-15
CD40	0.694358	1.58796e-15	8.4338	9.50299	99	Positive	7.16786e-15
DSN1	0.694333	1.59313e-15	8.43333	9.50234	99	Positive	7.18729e-15
EFNB3	0.694043	1.65513e-15	8.4278	9.49466	99	Positive	7.46294e-15
P2RY1	0.69401	1.66228e-15	8.42718	9.49379	99	Positive	7.49108e-15
TPP1	0.693997	1.66498e-15	8.42694	9.49347	99	Positive	7.49721e-15
TNFAIP3	0.693995	1.66544e-15	8.4269	9.49341	99	Positive	7.49721e-15
CASK	0.693969	1.67128e-15	8.4264	9.49271	99	Positive	7.51938e-15
SOBP	0.693878	1.69132e-15	8.42467	9.49031	99	Positive	7.60545e-15
LGALS1	0.693865	1.69412e-15	8.42443	9.48998	99	Positive	7.61392e-15
TAPBPL	0.693732	1.72408e-15	8.42189	9.48645	99	Positive	7.74436e-15
HMGB2	0.693558	1.76371e-15	8.4186	9.48188	99	Positive	7.91809e-15
C11orf54	0.693521	1.77225e-15	8.4179	9.48091	99	Positive	7.95211e-15
ELFN2	0.693144	1.86196e-15	8.41075	9.47098	99	Positive	8.34795e-15
HVCN1	0.693142	1.86248e-15	8.41071	9.47093	99	Positive	8.34795e-15
PTPRA	0.69296	1.90721e-15	8.40727	9.46616	99	Positive	8.54379e-15
SDC4	0.692894	1.9237e-15	8.40602	9.46442	99	Positive	8.61301e-15
PKP4	0.692839	1.9378e-15	8.40496	9.46296	99	Positive	8.67146e-15
SBF2	0.692697	1.97407e-15	8.40227	9.45923	99	Positive	8.82901e-15
SSH3	0.692666	1.98205e-15	8.40168	9.45842	99	Positive	8.85994e-15
RIN2	0.692381	2.057e-15	8.3963	9.45095	99	Positive	9.19e-15
GMPR	0.692311	2.0759e-15	8.39497	9.44911	99	Positive	9.26946e-15
NHSL1	0.692293	2.08087e-15	8.39463	9.44863	99	Positive	9.28662e-15
GRM3	0.692148	2.12045e-15	8.39189	9.44484	99	Positive	9.45819e-15
OSCP1	0.69213	2.12552e-15	8.39155	9.44436	99	Positive	9.47569e-15
SRPX	0.692022	2.15542e-15	8.38952	9.44155	99	Positive	9.60383e-15
XPR1	0.691936	2.17985e-15	8.38788	9.43929	99	Positive	9.70747e-15
LYZ	0.691709	2.24516e-15	8.3836	9.43335	99	Positive	9.99295e-15
SORBS2	0.691623	2.27051e-15	8.38197	9.43109	99	Positive	1.01003e-14
TDP1	0.691487	2.31101e-15	8.3794	9.42754	99	Positive	1.0275e-14
POLE4	0.691241	2.38579e-15	8.37477	9.42114	99	Positive	1.06018e-14
EFHD1	0.69113	2.42057e-15	8.37267	9.41822	99	Positive	1.07506e-14
LY6H	0.690971	2.47097e-15	8.36967	9.41408	99	Positive	1.09686e-14
NMNAT3	0.690823	2.51889e-15	8.36688	9.41022	99	Positive	1.11753e-14
MTSS1	0.690726	2.55068e-15	8.36506	9.4077	99	Positive	1.13103e-14
CLYBL	0.690627	2.58365e-15	8.36319	9.40511	99	Positive	1.14504e-14
TRIM28	0.690555	2.60787e-15	8.36183	9.40324	99	Positive	1.15515e-14
FCHO2	0.690493	2.62875e-15	8.36067	9.40163	99	Positive	1.16378e-14
SLC43A2	0.690433	2.64921e-15	8.35954	9.40007	99	Positive	1.17221e-14
NCBP1	0.690342	2.68045e-15	8.35784	9.39772	99	Positive	1.1854e-14
STAT5B	0.690235	2.71789e-15	8.35582	9.39493	99	Positive	1.20132e-14
LIMD1	0.690169	2.74113e-15	8.35458	9.39321	99	Positive	1.21095e-14
ANTXR1	0.690101	2.76533e-15	8.3533	9.39145	99	Positive	1.22099e-14
CALCOCO2	0.689998	2.80237e-15	8.35136	9.38877	99	Positive	1.23668e-14
GTF3C4	0.689982	2.8084e-15	8.35105	9.38834	99	Positive	1.23868e-14
SPR	0.689788	2.87948e-15	8.34741	9.38331	99	Positive	1.26936e-14
CBR1	0.689722	2.90406e-15	8.34617	9.3816	99	Positive	1.27891e-14
OTUD7A	0.689722	2.90422e-15	8.34617	9.38159	99	Positive	1.27891e-14
MAPKAPK2	0.689563	2.96418e-15	8.34319	9.37748	99	Positive	1.30432e-14
LIPE	0.689561	2.96507e-15	8.34315	9.37742	99	Positive	1.30432e-14
SHF	0.689549	2.96981e-15	8.34291	9.3771	99	Positive	1.30571e-14
TDRKH	0.689475	2.99827e-15	8.34152	9.37518	99	Positive	1.31752e-14
ENDOD1	0.689361	3.04241e-15	8.33939	9.37224	99	Positive	1.33621e-14
GALNT10	0.689349	3.04718e-15	8.33917	9.37193	99	Positive	1.3376e-14
SCARB1	0.689198	3.10683e-15	8.33634	9.36803	99	Positive	1.36306e-14
TRMT5	0.68917	3.11837e-15	8.3358	9.36728	99	Positive	1.3674e-14
SPN	0.689013	3.1819e-15	8.33286	9.36323	99	Positive	1.39452e-14
STRIP2	0.688947	3.20907e-15	8.33162	9.36152	99	Positive	1.40568e-14
KIAA0930	0.688798	3.27089e-15	8.32884	9.35768	99	Positive	1.43201e-14
NEK9	0.688792	3.2734e-15	8.32873	9.35752	99	Positive	1.43235e-14
UNC5A	0.688559	3.37298e-15	8.32436	9.3515	99	Positive	1.47515e-14
ABLIM3	0.688481	3.40687e-15	8.3229	9.34949	99	Positive	1.48918e-14
CEP55	0.688454	3.41873e-15	8.32239	9.34879	99	Positive	1.49358e-14
ACE	0.688359	3.46061e-15	8.32062	9.34634	99	Positive	1.51108e-14
LDLRAP1	0.688324	3.47617e-15	8.31996	9.34543	99	Positive	1.51707e-14
TGFBR1	0.688277	3.49744e-15	8.31907	9.34421	99	Positive	1.52555e-14
SMYD2	0.688265	3.5029e-15	8.31884	9.34389	99	Positive	1.52713e-14
SNTB1	0.688155	3.55229e-15	8.3168	9.34108	99	Positive	1.54785e-14
RDH13	0.688106	3.57498e-15	8.31587	9.3398	99	Positive	1.55692e-14
ABR	0.687933	3.65508e-15	8.31264	9.33534	99	Positive	1.59097e-14
STXBP1	0.687916	3.66297e-15	8.31232	9.33491	99	Positive	1.59356e-14
PTX3	0.687873	3.68323e-15	8.31152	9.3338	99	Positive	1.60154e-14
RGS7	0.687557	3.83503e-15	8.30562	9.32567	99	Positive	1.66667e-14
ITPKC	0.687522	3.85222e-15	8.30497	9.32477	99	Positive	1.67326e-14
SCN2B	0.687508	3.85937e-15	8.3047	9.3244	99	Positive	1.67549e-14
CDK18	0.687465	3.88069e-15	8.30389	9.32329	99	Positive	1.68387e-14
GOT1	0.687454	3.88587e-15	8.3037	9.32302	99	Positive	1.68523e-14
TMED8	0.687409	3.9084e-15	8.30285	9.32186	99	Positive	1.69412e-14
GMPS	0.687286	3.97046e-15	8.30055	9.31869	99	Positive	1.72012e-14
EIF4G1	0.687114	4.05824e-15	8.29735	9.31429	99	Positive	1.75723e-14
IPO9	0.686927	4.15669e-15	8.29385	9.30947	99	Positive	1.79892e-14
PROM1	0.686906	4.16767e-15	8.29347	9.30894	99	Positive	1.80273e-14
SLC16A4	0.686817	4.21508e-15	8.29181	9.30667	99	Positive	1.82229e-14
PPP1R1A	0.686782	4.23393e-15	8.29116	9.30577	99	Positive	1.82948e-14
ADORA1	0.68669	4.28419e-15	8.28943	9.30339	99	Positive	1.85023e-14
MAPK8IP1	0.686683	4.28766e-15	8.28931	9.30323	99	Positive	1.85077e-14
UBR7	0.686556	4.35792e-15	8.28694	9.29996	99	Positive	1.88012e-14
LPIN1	0.686341	4.47858e-15	8.28294	9.29447	99	Positive	1.93117e-14
DNAJB5	0.686306	4.49856e-15	8.28229	9.29357	99	Positive	1.93878e-14
MPP7	0.686127	4.60247e-15	8.27895	9.28898	99	Positive	1.98253e-14
PTPRG	0.686059	4.64235e-15	8.27769	9.28724	99	Positive	1.99867e-14
NRXN1	0.685931	4.71844e-15	8.27531	9.28397	99	Positive	2.03037e-14
SNX2	0.685882	4.74798e-15	8.27439	9.28272	99	Positive	2.04101e-14
RUFY1	0.685882	4.74808e-15	8.27439	9.28271	99	Positive	2.04101e-14
SPATS2	0.685878	4.75054e-15	8.27431	9.28261	99	Positive	2.04101e-14
LARP6	0.685686	4.8676e-15	8.27075	9.27771	99	Positive	2.09022e-14
TKT	0.685632	4.90101e-15	8.26975	9.27633	99	Positive	2.10348e-14
CEP68	0.685531	4.96404e-15	8.26788	9.27376	99	Positive	2.12943e-14
TBL1X	0.685449	5.01638e-15	8.26634	9.27165	99	Positive	2.15077e-14
SUMF2	0.685403	5.04535e-15	8.2655	9.27049	99	Positive	2.16207e-14
CA13	0.685391	5.05327e-15	8.26527	9.27018	99	Positive	2.16434e-14
CUL7	0.685176	5.1924e-15	8.26129	9.26471	99	Positive	2.22279e-14
SESN3	0.685082	5.25506e-15	8.25953	9.2623	99	Positive	2.24845e-14
NEDD9	0.685071	5.262e-15	8.25934	9.26203	99	Positive	2.25026e-14
LMNB1	0.68491	5.3702e-15	8.25635	9.25794	99	Positive	2.29534e-14
ROGDI	0.684873	5.39559e-15	8.25566	9.25699	99	Positive	2.30501e-14
PCLO	0.684781	5.45916e-15	8.25394	9.25463	99	Positive	2.33096e-14
NAT1	0.684723	5.49919e-15	8.25287	9.25316	99	Positive	2.34685e-14
NRBF2	0.684688	5.52357e-15	8.25222	9.25227	99	Positive	2.35604e-14
JADE2	0.684527	5.63709e-15	8.24924	9.24818	99	Positive	2.40323e-14
SCAMP5	0.684494	5.66055e-15	8.24863	9.24734	99	Positive	2.41199e-14
RNF135	0.68422	5.85985e-15	8.24355	9.24038	99	Positive	2.49563e-14
CDA	0.684096	5.95213e-15	8.24126	9.23724	99	Positive	2.53363e-14
CPVL	0.683904	6.09776e-15	8.23771	9.23237	99	Positive	2.59429e-14
CXorf38	0.683775	6.19824e-15	8.23531	9.22908	99	Positive	2.63568e-14
CCNA2	0.683661	6.28742e-15	8.23321	9.22621	99	Positive	2.67224e-14
PEA15	0.683552	6.37446e-15	8.23119	9.22344	99	Positive	2.70784e-14
MOSPD2	0.68354	6.38439e-15	8.23097	9.22313	99	Positive	2.71067e-14
CAMK4	0.683496	6.41939e-15	8.23016	9.22203	99	Positive	2.72413e-14
TCEAL7	0.683408	6.49129e-15	8.22853	9.21979	99	Positive	2.75324e-14
DPY19L1	0.683332	6.55378e-15	8.22712	9.21786	99	Positive	2.77832e-14
LRRC4B	0.683154	6.70156e-15	8.22384	9.21337	99	Positive	2.83952e-14
PARP10	0.683084	6.76088e-15	8.22255	9.2116	99	Positive	2.86319e-14
RTF1	0.682897	6.92195e-15	8.21909	9.20686	99	Positive	2.9299e-14
CACNA2D3	0.682843	6.96876e-15	8.2181	9.2055	99	Positive	2.94821e-14
MYCBP2	0.682798	7.00832e-15	8.21726	9.20436	99	Positive	2.96343e-14
VCP	0.68261	7.17536e-15	8.2138	9.19962	99	Positive	3.03252e-14
ST6GAL1	0.682571	7.21073e-15	8.21308	9.19863	99	Positive	3.04592e-14
SLIT1	0.682565	7.21632e-15	8.21296	9.19848	99	Positive	3.04673e-14
ACAN	0.682554	7.22561e-15	8.21277	9.19822	99	Positive	3.0483e-14
SESN1	0.682552	7.22739e-15	8.21274	9.19817	99	Positive	3.0483e-14
ALDH2	0.682461	7.31025e-15	8.21106	9.19588	99	Positive	3.08168e-14
ASIC1	0.682391	7.37464e-15	8.20977	9.19411	99	Positive	3.10724e-14
HAUS6	0.682253	7.50309e-15	8.20723	9.19063	99	Positive	3.15976e-14
HSPB7	0.682185	7.56754e-15	8.20597	9.18891	99	Positive	3.18518e-14
DFFA	0.682181	7.57113e-15	8.2059	9.18882	99	Positive	3.18518e-14
ALPL	0.682049	7.69749e-15	8.20346	9.18549	99	Positive	3.23669e-14
TTYH1	0.682028	7.71742e-15	8.20308	9.18497	99	Positive	3.24343e-14
COL12A1	0.681946	7.79719e-15	8.20157	9.1829	99	Positive	3.2753e-14
AFAP1	0.681925	7.81751e-15	8.20119	9.18237	99	Positive	3.28217e-14
AASDHPPT	0.681816	7.92498e-15	8.19918	9.17962	99	Positive	3.3256e-14
HEBP2	0.681756	7.98436e-15	8.19808	9.17812	99	Positive	3.34883e-14
AJAP1	0.681719	8.02161e-15	8.19739	9.17718	99	Positive	3.36275e-14
SELL	0.681674	8.0671e-15	8.19656	9.17605	99	Positive	3.38011e-14
SERINC5	0.681624	8.11711e-15	8.19565	9.1748	99	Positive	3.39935e-14
PRTFDC1	0.681235	8.52142e-15	8.18849	9.16502	99	Positive	3.56686e-14
CLCN3	0.681097	8.66933e-15	8.18595	9.16155	99	Positive	3.62695e-14
RGS19	0.680901	8.88371e-15	8.18235	9.15664	99	Positive	3.71476e-14
SMCHD1	0.680856	8.93407e-15	8.18152	9.1555	99	Positive	3.73394e-14
RAB30	0.680786	9.01213e-15	8.18023	9.15375	99	Positive	3.76466e-14
SESN2	0.680736	9.06795e-15	8.17932	9.1525	99	Positive	3.78608e-14
PLEKHF1	0.680695	9.1147e-15	8.17857	9.15147	99	Positive	3.80368e-14
VAT1	0.68067	9.1428e-15	8.17811	9.15085	99	Positive	3.81349e-14
LIMS1	0.680629	9.18977e-15	8.17736	9.14982	99	Positive	3.83115e-14
EHD3	0.680598	9.22519e-15	8.17679	9.14904	99	Positive	3.84398e-14
BACH1	0.680567	9.26059e-15	8.17622	9.14827	99	Positive	3.8568e-14
CLDND1	0.680478	9.36344e-15	8.17459	9.14605	99	Positive	3.89767e-14
PTPN12	0.68046	9.38491e-15	8.17426	9.14559	99	Positive	3.90465e-14
EPM2A	0.680419	9.43309e-15	8.1735	9.14456	99	Positive	3.92273e-14
IGSF3	0.68041	9.44281e-15	8.17335	9.14435	99	Positive	3.9248e-14
TCAF1	0.680392	9.46462e-15	8.17301	9.14388	99	Positive	3.93189e-14
MDK	0.680373	9.48662e-15	8.17267	9.14342	99	Positive	3.93906e-14
PREPL	0.680008	9.9264e-15	8.16598	9.13429	99	Positive	4.11961e-14
PTPN1	0.679953	9.99505e-15	8.16496	9.13291	99	Positive	4.14602e-14
[truncated: 6,293 more rows]

## Sheet: Table S8
Protein ID	Gene ID	Gene name	mean log2-FC	Entrez ID	Protein set
ENSP00000355228.5	ENSG00000198830.11	HMGN2	1.82509	3151	GPC-like
ENSP00000341170.2	ENSG00000105894.12	PTN	1.72176	5764	GPC-like
ENSP00000429205.2	ENSG00000164830.18	OXR1	1.58421	55074	GPC-like
ENSP00000244766.2	ENSG00000124785.9	NRN1	1.5357	51299	GPC-like
ENSP00000259818.6	ENSG00000137285.10	TUBB2B	1.38809	347733	GPC-like
ENSP00000307134.8	ENSG00000169862.19	CTNND2	1.33191	1501	GPC-like
ENSP00000339566.3	ENSG00000187837.4	H1-2	1.33163	3006	GPC-like
ENSP00000199940.6	ENSG00000078018.20	MAP2	1.2936	4133	GPC-like
ENSP00000307705.4	ENSG00000168298.7	H1-4	1.29166	3008	GPC-like
ENSP00000370125.5	ENSG00000205581.11	HMGN1	1.27885	3150	GPC-like
ENSP00000478061.1	ENSG00000277443.3	MARCKS	1.26458	4082	GPC-like
ENSP00000357429.3	ENSG00000164434.12	FABP7	1.2451	2173	GPC-like
ENSP00000420419.1	ENSG00000154721.15	JAM2	1.22422	58494	GPC-like
ENSP00000220931.6	ENSG00000104490.18	NCALD	1.21346	83988	GPC-like
ENSP00000291700.4	ENSG00000160307.10	S100B	1.19428	6285	GPC-like
ENSP00000385834.3	ENSG00000091513.16	TF	1.19365	7018	GPC-like
ENSP00000355151.5	ENSG00000106665.16	CLIP2	1.18994	7461	GPC-like
ENSP00000438875.2	ENSG00000139910.20	NOVA1	1.1671	4857	GPC-like
ENSP00000501117.1	ENSG00000078018.20	MAP2	1.16573	4133	GPC-like
ENSP00000334382.6	ENSG00000152413.15	HOMER1	1.15772	9456	GPC-like
ENSP00000377796.3	ENSG00000170439.7	METTL7B	1.12735	196410	GPC-like
ENSP00000247291.3	ENSG00000126878.13	AIF1L	1.09709	83543	GPC-like
ENSP00000318131.10	ENSG00000182013.18	PNMA8A	1.09106	55228	GPC-like
ENSP00000222573.3	ENSG00000105855.10	ITGB8	1.07836	3696	GPC-like
ENSP00000332118.2	ENSG00000182580.3	EPHB3	1.06958	2049	GPC-like
ENSP00000220562.4	ENSG00000012232.9	EXTL3	1.02691	2137	GPC-like
ENSP00000392947.2	ENSG00000184588.18	PDE4B	1.02633	5142	GPC-like
ENSP00000284878.7	ENSG00000154639.19	CXADR	1.01706	1525	GPC-like
ENSP00000438493.2	ENSG00000165821.12	SALL2	1.01618	6297	GPC-like
ENSP00000268125.5	ENSG00000140522.12	RLBP1	1.0041	6017	GPC-like
ENSP00000427235.1	ENSG00000170390.16	DCLK2	0.976981	166614	GPC-like
ENSP00000278919.3	ENSG00000149557.14	FEZ1	0.964995	9638	GPC-like
ENSP00000373853.3	ENSG00000131409.13	LRRC4B	0.960097	94030	GPC-like
ENSP00000280481.7	ENSG00000150893.11	FREM2	0.951375	341640	GPC-like
ENSP00000371955.2	ENSG00000010278.14	CD9	0.94608	928	GPC-like
ENSP00000331210.4	ENSG00000132692.19	BCAN	0.940826	63827	GPC-like
ENSP00000336747.6	ENSG00000127946.17	HIP1	0.936967	3092	GPC-like
ENSP00000276590.4	ENSG00000147592.9	LACTB2	0.932632	51110	GPC-like
ENSP00000491215.1	ENSG00000153187.20	HNRNPU	0.927418	3192	GPC-like
ENSP00000310375.6	ENSG00000100427.16	MLC1	0.922716	23209	GPC-like
ENSP00000329009.5	ENSG00000078304.19	PPP2R5C	0.912195	5527	GPC-like
ENSP00000343959.2	ENSG00000033327.13	GAB2	0.911095	9846	GPC-like
ENSP00000422533.1	ENSG00000150471.16	ADGRL3	0.908765	23284	GPC-like
ENSP00000356172.1	ENSG00000143842.15	SOX13	0.898049	9580	GPC-like
ENSP00000267836.6	ENSG00000104177.18	MYEF2	0.894732	50804	GPC-like
ENSP00000300811.2	ENSG00000131116.12	ZNF428	0.88993	126299	GPC-like
ENSP00000323148.6	ENSG00000106261.17	ZKSCAN1	0.884144	7586	GPC-like
ENSP00000390829.2	ENSG00000122779.18	TRIM24	0.849655	8805	GPC-like
ENSP00000381003.2	ENSG00000100154.14	TTC28	0.845418	23331	GPC-like
ENSP00000392028.1	ENSG00000171316.12	CHD7	0.843452	55636	GPC-like
ENSP00000275884.6	ENSG00000146966.13	DENND2A	0.832134	27147	GPC-like
ENSP00000301459.4	ENSG00000167771.6	RCOR2	0.831466	283248	GPC-like
ENSP00000473078.1	ENSG00000134769.21	DTNA	0.831242	1837	GPC-like
ENSP00000305860.6	ENSG00000138668.19	HNRNPD	0.825525	3184	GPC-like
ENSP00000445606.2	ENSG00000139116.19	KIF21A	0.822306	55605	GPC-like
ENSP00000440374.2	ENSG00000126217.21	MCF2L	0.814139	23263	GPC-like
ENSP00000238647.3	ENSG00000119669.5	IRF2BPL	0.784095	64207	GPC-like
ENSP00000310842.8	ENSG00000140525.19	FANCI	0.778195	55215	GPC-like
ENSP00000368684.2	ENSG00000101265.16	RASSF2	0.772376	9770	GPC-like
ENSP00000323588.1	ENSG00000181449.4	SOX2	0.767412	6657	GPC-like
ENSP00000235307.6	ENSG00000116667.15	C1orf21	0.765639	81563	GPC-like
ENSP00000339850.3	ENSG00000151640.13	DPYSL4	0.761549	10570	GPC-like
ENSP00000414671.2	ENSG00000153944.12	MSI2	0.759736	124540	GPC-like
ENSP00000371734.2	ENSG00000107104.20	KANK1	0.751911	23189	GPC-like
ENSP00000262995.4	ENSG00000109458.8	GAB1	0.747788	2549	GPC-like
ENSP00000404179.1	ENSG00000128512.23	DOCK4	0.744027	9732	GPC-like
ENSP00000245479.2	ENSG00000125398.8	SOX9	0.741902	6662	GPC-like
ENSP00000269260.2	ENSG00000141480.18	ARRB2	0.736799	409	GPC-like
ENSP00000499235.1	ENSG00000103723.16	AP3B2	0.734157	8120	GPC-like
ENSP00000445201.3	ENSG00000197020.11	ZNF100	0.729635	163227	GPC-like
ENSP00000345202.7	ENSG00000153487.13	ING1	0.721249	3621	GPC-like
ENSP00000290776.8	ENSG00000140848.17	CPNE2	0.711066	221184	GPC-like
ENSP00000440817.1	ENSG00000060982.15	BCAT1	0.705132	586	GPC-like
ENSP00000292535.7	ENSG00000257923.11	CUX1	0.694314	1523	GPC-like
ENSP00000400425.2	ENSG00000114859.16	CLCN2	0.693245	1181	GPC-like
ENSP00000420321.1	ENSG00000169855.20	ROBO1	0.691844	6091	GPC-like
ENSP00000311513.6	ENSG00000048649.13	RSF1	0.68664	51773	GPC-like
ENSP00000209875.4	ENSG00000094916.16	CBX5	0.677529	23468	GPC-like
ENSP00000233809.4	ENSG00000115457.10	IGFBP2	0.675468	3485	GPC-like
ENSP00000251020.4	ENSG00000103449.12	SALL1	0.672804	6299	GPC-like
ENSP00000452498.1	ENSG00000100577.19	GSTZ1	0.671145	2954	GPC-like
ENSP00000443792.2	ENSG00000169554.22	ZEB2	0.66626	9839	GPC-like
ENSP00000364324.2	ENSG00000184083.12	FAM120C	0.660626	54954	GPC-like
ENSP00000382423.3	ENSG00000095015.6	MAP3K1	0.655661	4214	GPC-like
ENSP00000341781.4	ENSG00000054654.19	SYNE2	0.655371	23224	GPC-like
ENSP00000313050.3	ENSG00000146729.10	NIPSNAP2	0.654557	2631	GPC-like
ENSP00000432283.1	ENSG00000129484.13	PARP2	0.650221	10038	GPC-like
ENSP00000302586.4	ENSG00000170852.11	KBTBD2	0.650103	25948	GPC-like
ENSP00000292450.4	ENSG00000166529.15	ZSCAN21	0.64904	7589	GPC-like
ENSP00000363362.3	ENSG00000165185.15	KIAA1958	0.646058	158405	GPC-like
ENSP00000419730.1	ENSG00000139737.22	SLAIN1	0.641285	122060	GPC-like
ENSP00000322706.6	ENSG00000112972.15	HMGCS1	0.635782	3157	GPC-like
ENSP00000271332.3	ENSG00000143126.8	CELSR2	0.628025	1952	GPC-like
ENSP00000356437.3	ENSG00000111961.18	SASH1	0.62297	23328	GPC-like
ENSP00000006777.6	ENSG00000005486.17	RHBDD2	0.621205	57414	GPC-like
ENSP00000242059.5	ENSG00000136193.17	SCRN1	0.61963	9805	GPC-like
ENSP00000260327.4	ENSG00000137770.14	CTDSPL2	0.618885	51496	GPC-like
ENSP00000408382.3	ENSG00000112531.17	QKI	0.612233	9444	GPC-like
ENSP00000210060.6	ENSG00000095059.16	DHPS	0.60382	1725	GPC-like
ENSP00000378414.4	ENSG00000066117.15	SMARCD1	0.603268	6602	GPC-like
ENSP00000412302.2	ENSG00000071655.18	MBD3	0.602479	53615	GPC-like
ENSP00000341657.3	ENSG00000151500.15	THYN1	0.597495	29087	GPC-like
ENSP00000391249.1	ENSG00000184640.19	SEPTIN9	0.594009	10801	GPC-like
ENSP00000261173.2	ENSG00000070961.15	ATP2B1	0.592342	490	GPC-like
ENSP00000323152.6	ENSG00000135365.16	PHF21A	0.589683	51317	GPC-like
ENSP00000396704.2	ENSG00000077097.15	TOP2B	0.589481	7155	GPC-like
ENSP00000419073.1	ENSG00000109689.17	STIM2	0.586067	57620	GPC-like
ENSP00000312506.5	ENSG00000173546.7	CSPG4	0.574754	1464	GPC-like
ENSP00000480655.1	ENSG00000133612.19	AGAP3	0.569334	116988	GPC-like
ENSP00000381428.2	ENSG00000163320.12	CGGBP1	0.56819	8545	GPC-like
ENSP00000449531.1	ENSG00000177426.22	TGIF1	0.566102	7050	GPC-like
ENSP00000237536.4	ENSG00000149639.15	SOGA1	0.555326	140710	GPC-like
ENSP00000343439.2	ENSG00000106268.15	NUDT1	0.55107	4521	GPC-like
ENSP00000336687.4	ENSG00000122565.19	CBX3	0.545023	11335	GPC-like
ENSP00000342905.3	ENSG00000101126.18	ADNP	0.537046	23394	GPC-like
ENSP00000262189.6	ENSG00000055609.19	KMT2C	0.531688	58508	GPC-like
ENSP00000273261.3	ENSG00000144749.14	LRIG1	0.529304	26018	GPC-like
ENSP00000299667.4	ENSG00000166526.18	ZNF3	0.528672	7551	GPC-like
ENSP00000453651.1	ENSG00000172379.21	ARNT2	0.522986	9915	GPC-like
ENSP00000381216.2	ENSG00000088247.17	KHSRP	0.52293	8570	GPC-like
ENSP00000350531.2	ENSG00000117632.23	STMN1	0.518528	3925	GPC-like
ENSP00000335044.6	ENSG00000189079.17	ARID2	0.516159	196528	GPC-like
ENSP00000252622.8	ENSG00000130332.15	LSM7	0.515331	51690	GPC-like
ENSP00000362029.5	ENSG00000148337.21	CIZ1	0.514183	25792	GPC-like
ENSP00000445955.1	ENSG00000171681.12	ATF7IP	0.512722	55729	GPC-like
ENSP00000229390.3	ENSG00000111786.9	SRSF9	0.512031	8683	GPC-like
ENSP00000346694.4	ENSG00000122566.21	HNRNPA2B1	0.512016	3181	GPC-like
ENSP00000292123.4	ENSG00000160633.13	SAFB	0.510289	6294	GPC-like
ENSP00000357856.2	ENSG00000143442.22	POGZ	0.50823	23126	GPC-like
ENSP00000283131.3	ENSG00000153147.6	SMARCA5	0.507005	8467	GPC-like
ENSP00000367787.3	ENSG00000005156.12	LIG3	0.505518	3980	GPC-like
ENSP00000262719.4	ENSG00000081913.14	PHLPP1	0.501203	23239	GPC-like
ENSP00000427985.2	ENSG00000092964.18	DPYSL2	0.500657	1808	GPC-like
ENSP00000389436.2	ENSG00000134686.18	PHC2	0.499248	1912	GPC-like
ENSP00000372324.2	ENSG00000121741.16	ZMYM2	0.498174	7750	GPC-like
ENSP00000354730.1	ENSG00000198824.7	CHAMP1	0.489644	283489	GPC-like
ENSP00000216044.5	ENSG00000100226.16	GTPBP1	0.487872	9567	GPC-like
ENSP00000252595.6	ENSG00000130304.17	SLC27A1	0.483668	376497	GPC-like
ENSP00000268049.7	ENSG00000140455.17	USP3	0.478811	9960	GPC-like
ENSP00000326603.7	ENSG00000101596.16	SMCHD1	0.470149	23347	GPC-like
ENSP00000257430.4	ENSG00000134982.17	APC	0.468611	324	GPC-like
ENSP00000431179.3	ENSG00000127603.29	MACF1	0.468157	23499	GPC-like
ENSP00000254719.4	ENSG00000132383.12	RPA1	0.467896	6117	GPC-like
ENSP00000447000.1	ENSG00000257390.5	AC023055.1	0.466047	NA	GPC-like
ENSP00000401946.2	ENSG00000100354.21	TNRC6B	0.465277	23112	GPC-like
ENSP00000297338.2	ENSG00000164754.15	RAD21	0.463357	5885	GPC-like
ENSP00000261366.5	ENSG00000113368.12	LMNB1	0.460551	4001	GPC-like
ENSP00000315325.7	ENSG00000116584.20	ARHGEF2	0.459132	9181	GPC-like
ENSP00000342564.4	ENSG00000119711.13	ALDH6A1	0.458859	4329	GPC-like
ENSP00000320485.7	ENSG00000117713.20	ARID1A	0.457032	8289	GPC-like
ENSP00000252542.3	ENSG00000130254.12	SAFB2	0.455193	9667	GPC-like
ENSP00000340796.4	ENSG00000162664.17	ZNF326	0.45147	284695	GPC-like
ENSP00000313851.10	ENSG00000083642.19	PDS5B	0.451124	23047	GPC-like
ENSP00000478723.1	ENSG00000152795.17	HNRNPDL	0.449022	9987	GPC-like
ENSP00000484732.1	ENSG00000274070.2	CASTOR2	0.448916	729438	GPC-like
ENSP00000253024.4	ENSG00000130726.12	TRIM28	0.445742	10155	GPC-like
ENSP00000439267.1	ENSG00000089351.14	GRAMD1A	0.444694	57655	GPC-like
ENSP00000404042.2	ENSG00000158604.15	TMED4	0.444052	222068	GPC-like
ENSP00000393316.2	ENSG00000139921.13	TMX1	0.440974	81542	GPC-like
ENSP00000306330.3	ENSG00000170027.7	YWHAG	0.43461	7532	GPC-like
ENSP00000349856.4	ENSG00000130723.20	PRRC2B	0.430345	84726	GPC-like
ENSP00000322570.5	ENSG00000177084.18	POLE	0.423096	5426	GPC-like
ENSP00000298139.5	ENSG00000165392.11	WRN	0.421837	7486	GPC-like
ENSP00000234739.3	ENSG00000116128.11	BCL9	0.416817	607	GPC-like
ENSP00000216297.2	ENSG00000092201.10	SUPT16H	0.415078	11198	GPC-like
ENSP00000267812.3	ENSG00000140259.7	MFAP1	0.414884	4236	GPC-like
ENSP00000328103.5	ENSG00000184708.18	EIF4ENIF1	0.41252	56478	GPC-like
ENSP00000327070.5	ENSG00000146701.12	MDH2	0.40675	4191	GPC-like
ENSP00000385269.1	ENSG00000066044.15	ELAVL1	0.404527	1994	GPC-like
ENSP00000244227.3	ENSG00000124380.11	SNRNP27	0.403182	11017	GPC-like
ENSP00000310723.2	ENSG00000174243.10	DDX23	0.398595	9416	GPC-like
ENSP00000348510.4	ENSG00000077235.18	GTF3C1	0.397286	2975	GPC-like
ENSP00000417980.1	ENSG00000181090.21	EHMT1	0.397266	79813	GPC-like
ENSP00000265827.3	ENSG00000048405.10	ZNF800	0.397059	168850	GPC-like
ENSP00000323421.3	ENSG00000072501.19	SMC1A	0.396397	8243	GPC-like
ENSP00000322716.6	ENSG00000140632.17	GLYR1	0.387563	84656	GPC-like
ENSP00000242577.6	ENSG00000088986.11	DYNLL1	0.378861	8655	GPC-like
ENSP00000377298.4	ENSG00000137497.18	NUMA1	0.377413	4926	GPC-like
ENSP00000324463.7	ENSG00000119596.18	YLPM1	0.369806	56252	GPC-like
ENSP00000349049.3	ENSG00000004487.17	KDM1A	0.359722	23028	GPC-like
ENSP00000349887.3	ENSG00000198356.12	GET3	0.354404	439	GPC-like
ENSP00000357292.3	ENSG00000160803.8	UBQLN4	0.342955	56893	GPC-like
ENSP00000260985.2	ENSG00000138413.14	IDH1	0.334324	3417	GPC-like
ENSP00000354957.5	ENSG00000198887.9	SMC5	0.331375	23137	GPC-like
ENSP00000310448.5	ENSG00000175467.15	SART1	0.329975	9092	GPC-like
ENSP00000476028.1	ENSG00000002549.12	LAP3	0.329067	51056	GPC-like
ENSP00000385536.1	ENSG00000100201.22	DDX17	0.325687	10521	GPC-like
ENSP00000362895.5	ENSG00000147133.16	TAF1	0.323588	6872	GPC-like
ENSP00000346634.5	ENSG00000054118.15	THRAP3	0.321133	9967	GPC-like
ENSP00000343054.3	ENSG00000003756.17	RBM5	0.319926	10181	GPC-like
ENSP00000313829.7	ENSG00000121774.18	KHDRBS1	0.319831	10657	GPC-like
ENSP00000261973.7	ENSG00000119707.14	RBM25	0.319065	58517	GPC-like
ENSP00000337194.6	ENSG00000112739.17	PRPF4B	0.319004	8899	GPC-like
ENSP00000378279.2	ENSG00000280987.4	MATR3	0.31719	9782	GPC-like
ENSP00000356520.3	ENSG00000135829.17	DHX9	0.315695	1660	GPC-like
ENSP00000386759.3	ENSG00000181555.21	SETD2	0.313682	29072	GPC-like
ENSP00000216832.4	ENSG00000100941.9	PNN	0.308735	5411	GPC-like
ENSP00000340896.5	ENSG00000129691.16	ASH2L	0.308433	9070	GPC-like
ENSP00000353458.1	ENSG00000198604.11	BAZ1A	0.294231	11177	GPC-like
ENSP00000419697.1	ENSG00000146842.17	TMEM209	0.288315	84928	GPC-like
ENSP00000354964.2	ENSG00000171467.16	ZNF318	0.265803	24149	GPC-like
ENSP00000478145.1	ENSG00000071894.17	CPSF1	0.261031	29894	GPC-like
ENSP00000396301.2	ENSG00000113141.18	IK	0.259108	3550	GPC-like
ENSP00000296490.3	ENSG00000164091.12	WDR82	0.251807	80335	GPC-like
ENSP00000317123.5	ENSG00000144028.15	SNRNP200	0.247388	23020	GPC-like
ENSP00000276079.8	ENSG00000147140.16	NONO	0.235002	4841	GPC-like
ENSP00000351136.5	ENSG00000143889.16	HNRNPLL	0.234543	92906	GPC-like
ENSP00000215793.7	ENSG00000099995.19	SF3A1	0.223818	10291	GPC-like
ENSP00000157812.1	ENSG00000013275.8	PSMC4	-0.126609	5704	GM-like
ENSP00000364970.4	ENSG00000087191.13	PSMC5	-0.153888	5705	GM-like
ENSP00000262584.3	ENSG00000161016.17	RPL8	-0.203485	6132	GM-like
ENSP00000481145.1	ENSG00000265681.7	RPL17	-0.222132	6139	GM-like
ENSP00000398888.2	ENSG00000142676.14	RPL11	-0.236973	6135	GM-like
ENSP00000389103.2	ENSG00000198242.14	RPL23A	-0.239998	6147	GM-like
ENSP00000263847.1	ENSG00000110048.12	OSBP	-0.240443	5007	GM-like
ENSP00000346001.3	ENSG00000100316.16	RPL3	-0.240719	6122	GM-like
ENSP00000359345.2	ENSG00000122406.14	RPL5	-0.241378	6125	GM-like
ENSP00000309334.5	ENSG00000174748.22	RPL15	-0.242856	6138	GM-like
ENSP00000363018.3	ENSG00000198755.11	RPL10A	-0.24978	4736	GM-like
ENSP00000009589.3	ENSG00000008988.10	RPS20	-0.251269	6224	GM-like
ENSP00000369038.5	ENSG00000124802.12	EEF1E1	-0.263572	9521	GM-like
ENSP00000419449.1	ENSG00000173812.11	EIF1	-0.266696	10209	GM-like
ENSP00000449610.1	ENSG00000063177.13	RPL18	-0.267043	6141	GM-like
ENSP00000253788.5	ENSG00000131469.15	RPL27	-0.270538	6155	GM-like
ENSP00000341885.4	ENSG00000140988.16	RPS2	-0.271907	6187	GM-like
ENSP00000331131.5	ENSG00000137313.15	TRIM26	-0.283498	7726	GM-like
ENSP00000369757.4	ENSG00000137154.13	RPS6	-0.285574	6194	GM-like
ENSP00000388332.2	ENSG00000171858.18	RPS21	-0.286057	6227	GM-like
ENSP00000485627.1	ENSG00000181404.17	WASHC1	-0.287367	100287171	GM-like
ENSP00000359146.4	ENSG00000137996.13	RTCA	-0.294431	8634	GM-like
ENSP00000384211.1	ENSG00000068878.15	PSME4	-0.299827	23198	GM-like
ENSP00000263635.6	ENSG00000115183.15	TANC1	-0.306264	85461	GM-like
ENSP00000251636.5	ENSG00000067248.10	DHX29	-0.307606	54505	GM-like
ENSP00000370330.2	ENSG00000112851.14	ERBIN	-0.310461	55914	GM-like
ENSP00000318016.7	ENSG00000164961.16	WASHC5	-0.320986	9897	GM-like
ENSP00000262215.3	ENSG00000066777.9	ARFGEF1	-0.336371	10565	GM-like
ENSP00000241704.7	ENSG00000122218.16	COPA	-0.341023	1314	GM-like
ENSP00000347032.5	ENSG00000166908.18	PIP4K2C	-0.357021	79837	GM-like
ENSP00000369081.4	ENSG00000239264.9	TXNDC5	-0.360463	81567	GM-like
ENSP00000349959.3	ENSG00000164327.13	RICTOR	-0.360555	253260	GM-like
ENSP00000363198.1	ENSG00000244005.13	NFS1	-0.369326	9054	GM-like
ENSP00000380651.3	ENSG00000102572.14	STK24	-0.37135	8428	GM-like
ENSP00000343313.3	ENSG00000057663.16	ATG5	-0.37341	9474	GM-like
ENSP00000239690.4	ENSG00000120526.11	NUDCD1	-0.402684	84955	GM-like
ENSP00000364543.2	ENSG00000204351.12	SKIV2L	-0.402984	6499	GM-like
ENSP00000364662.3	ENSG00000185963.14	BICD2	-0.411231	23299	GM-like
ENSP00000259808.3	ENSG00000137275.14	RIPK1	-0.413911	8737	GM-like
ENSP00000351596.3	ENSG00000198677.12	TTC37	-0.422812	9652	GM-like
ENSP00000396067.2	ENSG00000023287.13	RB1CC1	-0.423375	9821	GM-like
ENSP00000353741.5	ENSG00000120705.13	ETF1	-0.425291	2107	GM-like
ENSP00000376472.3	ENSG00000134910.14	STT3A	-0.42854	3703	GM-like
ENSP00000335203.5	ENSG00000130770.18	ATP5IF1	-0.434443	93974	GM-like
ENSP00000375875.4	ENSG00000085978.22	ATG16L1	-0.436617	55054	GM-like
ENSP00000363998.4	ENSG00000078747.16	ITCH	-0.438702	83737	GM-like
ENSP00000351326.3	ENSG00000061273.18	HDAC7	-0.443381	51564	GM-like
ENSP00000274311.2	ENSG00000152684.11	PELO	-0.44602	53918	GM-like
ENSP00000231572.3	ENSG00000113643.9	RARS1	-0.447631	5917	GM-like
ENSP00000443857.1	ENSG00000120860.11	WASHC3	-0.449611	51019	GM-like
ENSP00000229794.4	ENSG00000112062.11	MAPK14	-0.450617	1432	GM-like
ENSP00000282441.5	ENSG00000137693.14	YAP1	-0.454918	10413	GM-like
ENSP00000256413.3	ENSG00000134030.14	CTIF	-0.45521	9811	GM-like
ENSP00000359665.3	ENSG00000155252.13	PI4K2A	-0.456602	55361	GM-like
ENSP00000263559.6	ENSG00000122958.15	VPS26A	-0.458206	9559	GM-like
ENSP00000348573.3	ENSG00000127914.17	AKAP9	-0.462709	10142	GM-like
ENSP00000296425.4	ENSG00000164040.18	PGRMC2	-0.476215	10424	GM-like
ENSP00000353408.5	ENSG00000147065.17	MSN	-0.485937	4478	GM-like
ENSP00000263849.3	ENSG00000104427.12	ZC2HC1A	-0.497761	51101	GM-like
ENSP00000313070.8	ENSG00000145725.20	PPIP5K2	-0.498267	23262	GM-like
ENSP00000296051.2	ENSG00000163755.9	HPS3	-0.500656	84343	GM-like
ENSP00000352138.6	ENSG00000183853.18	KIRREL1	-0.506161	55243	GM-like
ENSP00000225655.5	ENSG00000108518.8	PFN1	-0.516469	5216	GM-like
ENSP00000359539.5	ENSG00000120053.12	GOT1	-0.519868	2805	GM-like
ENSP00000366746.3	ENSG00000136738.15	STAM	-0.522054	8027	GM-like
ENSP00000226004.2	ENSG00000108861.9	DUSP3	-0.52386	1845	GM-like
ENSP00000265112.3	ENSG00000113407.14	TARS1	-0.534252	6897	GM-like
ENSP00000497410.1	ENSG00000168724.17	DNAJC21	-0.536557	134218	GM-like
ENSP00000298838.6	ENSG00000165912.16	PACSIN3	-0.538784	29763	GM-like
ENSP00000312042.4	ENSG00000115677.17	HDLBP	-0.541476	3069	GM-like
ENSP00000320821.5	ENSG00000129250.12	KIF1C	-0.550037	10749	GM-like
ENSP00000441808.1	ENSG00000120805.14	ARL1	-0.556066	400	GM-like
ENSP00000338191.4	ENSG00000168807.16	SNTB2	-0.55844	6645	GM-like
ENSP00000343635.6	ENSG00000140950.16	MEAK7	-0.564139	57707	GM-like
ENSP00000384880.2	ENSG00000153310.19	CYRIB	-0.575225	51571	GM-like
ENSP00000417876.1	ENSG00000114209.15	PDCD10	-0.577354	11235	GM-like
ENSP00000225729.3	ENSG00000108591.10	DRG2	-0.585792	1819	GM-like
ENSP00000502816.1	ENSG00000076685.19	NT5C2	-0.591168	22978	GM-like
ENSP00000309503.3	ENSG00000164924.18	YWHAZ	-0.595748	7534	GM-like
ENSP00000362804.4	ENSG00000148634.15	HERC4	-0.597886	26091	GM-like
ENSP00000358071.3	ENSG00000107651.13	SEC23IP	-0.599843	11196	GM-like
ENSP00000310042.2	ENSG00000173545.5	ZNF622	-0.603281	90441	GM-like
ENSP00000299163.4	ENSG00000166135.14	HIF1AN	-0.605927	55662	GM-like
ENSP00000252699.2	ENSG00000130402.12	ACTN4	-0.609755	81	GM-like
ENSP00000378254.2	ENSG00000149499.12	EML3	-0.611631	256364	GM-like
ENSP00000231368.5	ENSG00000113441.16	LNPEP	-0.614747	4012	GM-like
ENSP00000359588.1	ENSG00000101974.14	ATP11C	-0.627053	286410	GM-like
ENSP00000229812.7	ENSG00000112079.9	STK38	-0.639477	11329	GM-like
ENSP00000355923.4	ENSG00000152104.12	PTPN14	-0.640336	5784	GM-like
ENSP00000348211.3	ENSG00000164209.17	SLC25A46	-0.649619	91137	GM-like
ENSP00000296805.3	ENSG00000164347.18	GFM2	-0.649807	84340	GM-like
ENSP00000357838.5	ENSG00000065154.12	OAT	-0.659075	4942	GM-like
ENSP00000307939.5	ENSG00000135968.21	GCC2	-0.663041	9648	GM-like
ENSP00000325002.6	ENSG00000181789.14	COPG1	-0.67067	22820	GM-like
ENSP00000283109.3	ENSG00000058729.11	RIOK2	-0.674119	55781	GM-like
ENSP00000358251.4	ENSG00000151553.15	FAM160B1	-0.67615	57700	GM-like
ENSP00000346940.3	ENSG00000079974.17	RABL2B	-0.68534	11158	GM-like
ENSP00000401751.3	ENSG00000093144.19	ECHDC1	-0.685898	55862	GM-like
ENSP00000325240.6	ENSG00000002834.18	LASP1	-0.69243	3927	GM-like
ENSP00000439633.1	ENSG00000100014.20	SPECC1L	-0.703282	23384	GM-like
ENSP00000296511.5	ENSG00000164111.15	ANXA5	-0.705813	308	GM-like
ENSP00000308753.7	ENSG00000138594.14	TMOD3	-0.709805	29766	GM-like
ENSP00000264167.4	ENSG00000018510.16	AGPS	-0.710888	8540	GM-like
ENSP00000340689.4	ENSG00000115419.13	GLS	-0.715607	2744	GM-like
ENSP00000410613.3	ENSG00000069869.16	NEDD4	-0.72126	4734	GM-like
ENSP00000359664.4	ENSG00000117151.13	CTBS	-0.721738	1486	GM-like
ENSP00000349687.3	ENSG00000196743.9	GM2A	-0.729481	2760	GM-like
ENSP00000316476.4	ENSG00000143753.13	DEGS1	-0.731849	8560	GM-like
ENSP00000385634.1	ENSG00000054611.14	TBC1D22A	-0.735383	25771	GM-like
ENSP00000336580.7	ENSG00000123130.17	ACOT9	-0.738038	23597	GM-like
ENSP00000481398.1	ENSG00000124570.21	SERPINB6	-0.746615	5269	GM-like
ENSP00000478272.1	ENSG00000153815.16	CMIP	-0.75801	80790	GM-like
ENSP00000224949.4	ENSG00000107959.16	PITRM1	-0.767857	10531	GM-like
ENSP00000265881.5	ENSG00000076043.11	REXO2	-0.76985	25996	GM-like
ENSP00000410833.2	ENSG00000114480.13	GBE1	-0.77009	2632	GM-like
ENSP00000363458.4	ENSG00000157978.12	LDLRAP1	-0.770689	26119	GM-like
ENSP00000377598.4	ENSG00000114423.23	CBLB	-0.772929	868	GM-like
ENSP00000286448.6	ENSG00000124333.16	VAMP7	-0.774038	6845	GM-like
ENSP00000312304.4	ENSG00000137364.5	TPMT	-0.779179	7172	GM-like
ENSP00000455070.1	ENSG00000179889.19	PDXDC1	-0.779667	23042	GM-like
ENSP00000356355.4	ENSG00000151414.15	NEK7	-0.788617	140609	GM-like
ENSP00000340237.4	ENSG00000130147.16	SH3BP4	-0.790468	23677	GM-like
ENSP00000347495.2	ENSG00000140105.18	WARS1	-0.793404	7453	GM-like
ENSP00000408958.2	ENSG00000141198.16	TOM1L1	-0.803428	10040	GM-like
ENSP00000490471.1	ENSG00000117984.14	CTSD	-0.806708	1509	GM-like
ENSP00000420357.2	ENSG00000111832.13	RWDD1	-0.80732	51389	GM-like
ENSP00000387019.3	ENSG00000115652.15	UXS1	-0.809963	80146	GM-like
ENSP00000498818.1	ENSG00000118855.21	MFSD1	-0.815146	64747	GM-like
ENSP00000295006.5	ENSG00000162909.18	CAPN2	-0.815751	824	GM-like
ENSP00000331602.3	ENSG00000163932.15	PRKCD	-0.817185	5580	GM-like
ENSP00000279873.7	ENSG00000150347.16	ARID5B	-0.823228	84159	GM-like
ENSP00000381574.2	ENSG00000083799.18	CYLD	-0.825537	1540	GM-like
ENSP00000476975.1	ENSG00000125868.16	DSTN	-0.829202	11034	GM-like
ENSP00000248553.6	ENSG00000106211.10	HSPB1	-0.839249	3315	GM-like
ENSP00000360373.5	ENSG00000158290.18	CUL4B	-0.842464	8450	GM-like
ENSP00000386347.1	ENSG00000153250.20	RBMS1	-0.845281	5937	GM-like
ENSP00000303758.4	ENSG00000169641.13	LUZP1	-0.846252	7798	GM-like
ENSP00000370194.4	ENSG00000112699.11	GMDS	-0.846908	2762	GM-like
ENSP00000299157.4	ENSG00000166130.15	IKBIP	-0.853558	121457	GM-like
ENSP00000347792.4	ENSG00000078269.15	SYNJ2	-0.854945	8871	GM-like
ENSP00000285679.6	ENSG00000155313.15	USP25	-0.856271	29761	GM-like
ENSP00000352513.2	ENSG00000197965.12	MPZL1	-0.864496	9019	GM-like
ENSP00000377617.2	ENSG00000065911.12	MTHFD2	-0.866202	10797	GM-like
ENSP00000296388.5	ENSG00000117385.16	P3H1	-0.866985	64175	GM-like
ENSP00000323696.5	ENSG00000170275.15	CRTAP	-0.88577	10491	GM-like
ENSP00000380891.3	ENSG00000186575.19	NF2	-0.89653	4771	GM-like
ENSP00000487560.1	ENSG00000159082.18	SYNJ1	-0.897855	8867	GM-like
ENSP00000343026.5	ENSG00000165240.20	ATP7A	-0.899738	538	GM-like
ENSP00000240095.6	ENSG00000104635.14	SLC39A14	-0.900875	23516	GM-like
ENSP00000362411.3	ENSG00000136830.12	NIBAN2	-0.921758	64855	GM-like
ENSP00000370517.4	ENSG00000067057.17	PFKP	-0.92522	5214	GM-like
ENSP00000351273.4	ENSG00000064012.22	CASP8	-0.925682	841	GM-like
ENSP00000356901.1	ENSG00000117143.13	UAP1	-0.928114	6675	GM-like
ENSP00000299421.4	ENSG00000166333.14	ILK	-0.932924	3611	GM-like
ENSP00000357435.1	ENSG00000160691.19	SHC1	-0.943898	6464	GM-like
ENSP00000367265.4	ENSG00000136026.14	CKAP4	-0.948647	10970	GM-like
ENSP00000260056.2	ENSG00000137502.10	RAB30	-0.958157	27314	GM-like
ENSP00000254436.7	ENSG00000132109.10	TRIM21	-0.960256	6737	GM-like
ENSP00000312671.4	ENSG00000173442.13	EHBP1L1	-0.96599	254102	GM-like
ENSP00000258947.3	ENSG00000136436.15	CALCOCO2	-0.970099	10241	GM-like
ENSP00000282903.5	ENSG00000152952.12	PLOD2	-0.974002	5352	GM-like
ENSP00000300584.3	ENSG00000167202.11	TBC1D2B	-0.994096	23102	GM-like
ENSP00000445531.1	ENSG00000130779.20	CLIP1	-0.996295	6249	GM-like
ENSP00000403298.1	ENSG00000163171.8	CDC42EP3	-1.00631	10602	GM-like
ENSP00000361642.3	ENSG00000127125.9	PPCS	-1.00809	79717	GM-like
ENSP00000052569.6	ENSG00000047932.14	GOPC	-1.01061	57120	GM-like
ENSP00000437864.1	ENSG00000198363.18	ASPH	-1.0114	444	GM-like
ENSP00000425054.1	ENSG00000151718.16	WWC2	-1.01399	80014	GM-like
ENSP00000477546.1	ENSG00000120913.23	PDLIM2	-1.02808	64236	GM-like
ENSP00000400010.2	ENSG00000149177.13	PTPRJ	-1.02839	5795	GM-like
ENSP00000292591.7	ENSG00000161013.17	MGAT4B	-1.03457	11282	GM-like
ENSP00000261799.4	ENSG00000113721.14	PDGFRB	-1.0375	5159	GM-like
ENSP00000370817.4	ENSG00000178996.14	SNX18	-1.03786	112574	GM-like
ENSP00000341268.4	ENSG00000102871.16	TRADD	-1.04499	8717	GM-like
ENSP00000314556.6	ENSG00000137831.15	UACA	-1.05372	55075	GM-like
ENSP00000332371.8	ENSG00000114270.17	COL7A1	-1.05552	1294	GM-like
ENSP00000334008.9	ENSG00000197702.14	PARVA	-1.05648	55742	GM-like
ENSP00000329532.7	ENSG00000183963.18	SMTN	-1.05913	6525	GM-like
ENSP00000319501.6	ENSG00000109814.12	UGDH	-1.06159	7358	GM-like
ENSP00000345344.5	ENSG00000135047.15	CTSL	-1.06875	1514	GM-like
ENSP00000352514.5	ENSG00000124813.23	RUNX2	-1.06917	860	GM-like
ENSP00000311656.6	ENSG00000260916.7	CCPG1	-1.08006	9236	GM-like
ENSP00000310749.3	ENSG00000115756.13	HPCAL1	-1.09065	3241	GM-like
ENSP00000453969.1	ENSG00000188549.12	CCDC9B	-1.11856	388115	GM-like
ENSP00000418571.4	ENSG00000144959.11	NCEH1	-1.1263	57552	GM-like
ENSP00000387386.2	ENSG00000106617.15	PRKAG2	-1.13028	51422	GM-like
ENSP00000348775.4	ENSG00000087008.16	ACOX3	-1.13675	8310	GM-like
ENSP00000280527.2	ENSG00000150938.10	CRIM1	-1.14341	51232	GM-like
ENSP00000367595.2	ENSG00000158109.15	TPRG1L	-1.14724	127262	GM-like
ENSP00000489752.1	ENSG00000135631.17	RAB11FIP5	-1.16649	26056	GM-like
ENSP00000358081.4	ENSG00000151929.10	BAG3	-1.1666	9531	GM-like
ENSP00000245932.5	ENSG00000125753.14	VASP	-1.16971	7408	GM-like
ENSP00000352264.5	ENSG00000198087.7	CD2AP	-1.17508	23607	GM-like
ENSP00000350941.4	ENSG00000197122.12	SRC	-1.18477	6714	GM-like
ENSP00000340815.7	ENSG00000168003.17	SLC3A2	-1.2051	6520	GM-like
ENSP00000497997.1	ENSG00000172175.15	MALT1	-1.20688	10892	GM-like
ENSP00000353467.4	ENSG00000196924.18	FLNA	-1.21202	2316	GM-like
ENSP00000231887.3	ENSG00000113790.11	EHHADH	-1.21868	1962	GM-like
ENSP00000262288.3	ENSG00000121064.13	SCPEP1	-1.22204	59342	GM-like
ENSP00000344848.3	ENSG00000178209.15	PLEC	-1.23537	5339	GM-like
ENSP00000271638.2	ENSG00000163191.6	S100A11	-1.2361	6282	GM-like
ENSP00000312081.4	ENSG00000172830.13	SSH3	-1.25388	54961	GM-like
ENSP00000258201.4	ENSG00000135723.14	FHOD1	-1.26075	29109	GM-like
ENSP00000302139.4	ENSG00000171992.13	SYNPO	-1.26108	11346	GM-like
ENSP00000343547.4	ENSG00000101150.18	TPD52L2	-1.2723	7165	GM-like
ENSP00000369055.4	ENSG00000086062.13	B4GALT1	-1.27349	2683	GM-like
ENSP00000289175.6	ENSG00000124831.19	LRRFIP1	-1.27976	9208	GM-like
ENSP00000413152.2	ENSG00000079150.18	FKBP7	-1.2904	51661	GM-like
ENSP00000337443.3	ENSG00000167693.17	NXN	-1.2946	64359	GM-like
ENSP00000357841.2	ENSG00000143367.16	TUFT1	-1.29709	7286	GM-like
ENSP00000282588.5	ENSG00000213949.10	ITGA1	-1.30294	3672	GM-like
ENSP00000256196.4	ENSG00000133818.14	RRAS2	-1.30895	22800	GM-like
ENSP00000434779.1	ENSG00000137752.24	CASP1	-1.31827	834	GM-like
ENSP00000357131.2	ENSG00000146376.11	ARHGAP18	-1.32212	93663	GM-like
ENSP00000452786.2	ENSG00000259207.9	ITGB3	-1.32455	3690	GM-like
ENSP00000263277.2	ENSG00000024422.12	EHD2	-1.32785	30846	GM-like
ENSP00000261893.4	ENSG00000103642.12	LACTB	-1.33502	114294	GM-like
ENSP00000377502.3	ENSG00000144824.21	PHLDB2	-1.33545	90102	GM-like
ENSP00000368027.3	ENSG00000123240.17	OPTN	-1.33674	10133	GM-like
ENSP00000354436.4	ENSG00000198682.13	PAPSS2	-1.34282	9060	GM-like
ENSP00000371419.3	ENSG00000102699.6	PARP4	-1.35059	143	GM-like
ENSP00000420213.1	ENSG00000136068.15	FLNB	-1.35972	2317	GM-like
ENSP00000496799.1	ENSG00000197879.17	MYO1C	-1.36481	4641	GM-like
ENSP00000299275.6	ENSG00000052126.14	PLEKHA5	-1.36592	54477	GM-like
ENSP00000265447.5	ENSG00000122359.18	ANXA11	-1.3712	311	GM-like
ENSP00000348099.2	ENSG00000196923.14	PDLIM7	-1.39473	9260	GM-like
ENSP00000246792.2	ENSG00000126458.4	RRAS	-1.42136	6237	GM-like
ENSP00000445450.1	ENSG00000111348.9	ARHGDIB	-1.42151	397	GM-like
ENSP00000014930.4	ENSG00000013583.10	HEBP1	-1.42915	50865	GM-like
ENSP00000377833.4	ENSG00000196975.16	ANXA4	-1.44198	307	GM-like
ENSP00000222399.6	ENSG00000091136.14	LAMB1	-1.44475	3912	GM-like
ENSP00000338989.7	ENSG00000221926.13	TRIM16	-1.45508	10626	GM-like
ENSP00000265371.3	ENSG00000099250.18	NRP1	-1.46148	8829	GM-like
ENSP00000219070.4	ENSG00000087245.13	MMP2	-1.46491	4313	GM-like
ENSP00000361841.3	ENSG00000035403.18	VCL	-1.47056	7414	GM-like
ENSP00000394548.2	ENSG00000138821.13	SLC39A8	-1.47472	64116	GM-like
ENSP00000457655.1	ENSG00000103196.12	CRISPLD2	-1.47761	83716	GM-like
ENSP00000483295.1	ENSG00000006282.21	SPATA20	-1.48114	64847	GM-like
ENSP00000261622.4	ENSG00000103257.9	SLC7A5	-1.50383	8140	GM-like
ENSP00000349354.7	ENSG00000136732.16	GYPC	-1.50661	2995	GM-like
ENSP00000498485.1	ENSG00000182871.16	COL18A1	-1.50848	80781	GM-like
ENSP00000266659.3	ENSG00000139278.10	GLIPR1	-1.51181	11010	GM-like
ENSP00000295754.5	ENSG00000163513.19	TGFBR2	-1.52069	7048	GM-like
ENSP00000444408.1	ENSG00000105281.12	SLC1A5	-1.52792	6510	GM-like
ENSP00000337761.1	ENSG00000069974.16	RAB27A	-1.55217	5873	GM-like
ENSP00000166534.4	ENSG00000072682.18	P4HA2	-1.56527	8974	GM-like
ENSP00000364526.1	ENSG00000165757.9	JCAD	-1.58019	57608	GM-like
ENSP00000373783.3	ENSG00000134013.16	LOXL2	-1.58826	4017	GM-like
ENSP00000336923.3	ENSG00000071205.12	ARHGAP10	-1.59414	79658	GM-like
ENSP00000216181.6	ENSG00000100345.22	MYH9	-1.60244	4627	GM-like
ENSP00000359727.4	ENSG00000112208.11	BAG2	-1.63844	9532	GM-like
ENSP00000340836.6	ENSG00000134996.12	OSTF1	-1.64992	26578	GM-like
ENSP00000351740.2	ENSG00000197712.12	FAM114A1	-1.65186	92689	GM-like
ENSP00000457733.1	ENSG00000085491.17	SLC25A24	-1.66264	29957	GM-like
ENSP00000312143.9	ENSG00000136205.17	TNS3	-1.68155	64759	GM-like
ENSP00000380860.3	ENSG00000105976.15	MET	-1.68626	4233	GM-like
ENSP00000216780.4	ENSG00000100889.12	PCK2	-1.71535	5106	GM-like
ENSP00000490530.1	ENSG00000283321.1	AC019117.3	-1.72516	NA	GM-like
ENSP00000280258.4	ENSG00000150687.12	PRSS23	-1.73681	11098	GM-like
ENSP00000356465.3	ENSG00000118508.5	RAB32	-1.74054	10981	GM-like
ENSP00000364207.5	ENSG00000095383.20	TBC1D2	-1.74977	55357	GM-like
ENSP00000355897.4	ENSG00000092969.12	TGFB2	-1.75493	7042	GM-like
ENSP00000357799.1	ENSG00000197747.9	S100A10	-1.75614	6281	GM-like
ENSP00000400376.3	ENSG00000164308.17	ERAP2	-1.76381	64167	GM-like
ENSP00000333938.7	ENSG00000162614.19	NEXN	-1.7652	91624	GM-like
ENSP00000285238.8	ENSG00000108846.16	ABCC3	-1.77219	8714	GM-like
ENSP00000261187.4	ENSG00000118596.12	SLC16A7	-1.77314	9194	GM-like
ENSP00000379342.3	ENSG00000182718.17	ANXA2	-1.77841	302	GM-like
ENSP00000499778.1	ENSG00000133816.16	MICAL2	-1.77873	9645	GM-like
ENSP00000366702.5	ENSG00000116285.13	ERRFI1	-1.78266	54206	GM-like
ENSP00000359799.5	ENSG00000162616.9	DNAJB4	-1.81096	11080	GM-like
ENSP00000303057.4	ENSG00000168938.6	PPIC	-1.81463	5480	GM-like
ENSP00000356671.3	ENSG00000117601.13	SERPINC1	-1.81833	462	GM-like
ENSP00000369483.3	ENSG00000164176.13	EDIL3	-1.82386	10085	GM-like
ENSP00000311572.5	ENSG00000106853.20	PTGR1	-1.82749	22949	GM-like
ENSP00000458137.2	ENSG00000064666.15	CNN2	-1.83365	1265	GM-like
ENSP00000305647.4	ENSG00000168899.5	VAMP5	-1.83495	10791	GM-like
ENSP00000362993.3	ENSG00000122870.12	BICC1	-1.83881	80114	GM-like
ENSP00000480707.1	ENSG00000005243.10	COPZ2	-1.84073	51226	GM-like
ENSP00000332326.1	ENSG00000185215.11	TNFAIP2	-1.84106	7127	GM-like
ENSP00000326858.3	ENSG00000178425.14	NT5DC1	-1.8485	221294	GM-like
ENSP00000398736.2	ENSG00000142871.18	CCN1	-1.85377	3491	GM-like
ENSP00000428470.1	ENSG00000113739.10	STC2	-1.85745	8614	GM-like
ENSP00000264052.5	ENSG00000067066.17	SP100	-1.87953	6672	GM-like
ENSP00000005260.8	ENSG00000006453.14	BAIAP2L1	-1.89413	55971	GM-like
ENSP00000420104.1	ENSG00000114251.14	WNT5A	-1.89971	7474	GM-like
ENSP00000390492.2	ENSG00000198848.13	CES1	-1.9167	1066	GM-like
ENSP00000364000.3	ENSG00000204262.14	COL5A2	-1.94076	1290	GM-like
ENSP00000353452.3	ENSG00000065534.19	MYLK	-1.95423	4638	GM-like
ENSP00000349977.5	ENSG00000013364.19	MVP	-1.9569	9961	GM-like
ENSP00000315873.4	ENSG00000163359.16	COL6A3	-2.03231	1293	GM-like
ENSP00000494712.1	ENSG00000081923.15	ATP8B1	-2.0368	5205	GM-like
ENSP00000426245.1	ENSG00000153071.15	DAB2	-2.05621	1601	GM-like
ENSP00000373487.3	ENSG00000111057.11	KRT18	-2.05916	3875	GM-like
ENSP00000421216.1	ENSG00000111799.21	COL12A1	-2.06601	1303	GM-like
ENSP00000276440.7	ENSG00000147459.18	DOCK5	-2.07718	80005	GM-like
ENSP00000223061.5	ENSG00000106333.13	PCOLCE	-2.07868	5118	GM-like
ENSP00000351094.5	ENSG00000138119.17	MYOF	-2.09366	26509	GM-like
ENSP00000376150.1	ENSG00000141526.17	SLC16A3	-2.09449	9123	GM-like
ENSP00000353679.2	ENSG00000196549.12	MME	-2.09983	4311	GM-like
ENSP00000501101.1	ENSG00000198569.10	SLC34A3	-2.10623	142680	GM-like
ENSP00000416330.2	ENSG00000120708.17	TGFBI	-2.11573	7045	GM-like
ENSP00000367263.4	ENSG00000124942.14	AHNAK	-2.14777	79026	GM-like
ENSP00000299964.3	ENSG00000166741.8	NNMT	-2.15255	4837	GM-like
ENSP00000349541.4	ENSG00000177469.13	CAVIN1	-2.18236	284119	GM-like
ENSP00000231004.4	ENSG00000113083.14	LOX	-2.20642	4015	GM-like
ENSP00000339191.2	ENSG00000105974.12	CAV1	-2.27637	857	GM-like
ENSP00000359504.4	ENSG00000117228.10	GBP1	-2.29056	2633	GM-like
ENSP00000260356.5	ENSG00000137801.11	THBS1	-2.31297	7057	GM-like
ENSP00000299977.3	ENSG00000166750.10	SLFN5	-2.31298	162394	GM-like
ENSP00000247470.9	ENSG00000103490.14	PYCARD	-2.36636	29108	GM-like
ENSP00000322909.8	ENSG00000115641.19	FHL2	-2.39321	2274	GM-like
ENSP00000479928.1	ENSG00000162267.12	ITIH3	-2.45139	3699	GM-like
ENSP00000226218.4	ENSG00000109072.14	VTN	-2.5433	7448	GM-like
ENSP00000359497.3	ENSG00000162645.13	GBP2	-2.56529	2634	GM-like
ENSP00000383115.3	ENSG00000158270.12	COLEC12	-2.91286	81035	GM-like

## Sheet: Table S9A
#node1	node2	node1_string_id	node2_string_id	neighborhood_on_chromosome	gene_fusion	phylogenetic_cooccurrence	homology	coexpression	experimentally_determined_interaction	database_annotated	automated_textmining	combined_score
ABCC3	MVP	9606.ENSP00000285238	9606.ENSP00000378760	0	0	0	0	0.112	0	0	0.392	0.437
ABCC3	ALDH6A1	9606.ENSP00000285238	9606.ENSP00000450436	0	0	0	0	0	0	0	0.456	0.456
ABCC3	ATP8B1	9606.ENSP00000285238	9606.ENSP00000445359	0	0	0	0	0.17	0.063	0	0.442	0.528
ACOX3	EHHADH	9606.ENSP00000348775	9606.ENSP00000231887	0.049	0	0	0	0.122	0.171	0.9	0.801	0.983
ACOX3	IDH1	9606.ENSP00000348775	9606.ENSP00000390265	0	0	0	0	0.066	0.135	0.9	0.101	0.917
ACOX3	ALDH6A1	9606.ENSP00000348775	9606.ENSP00000450436	0	0	0	0	0.146	0.076	0.9	0.111	0.92
ACOX3	ECHDC1	9606.ENSP00000348775	9606.ENSP00000436585	0.049	0	0	0	0.122	0.171	0.9	0.087	0.925
ACTN4	HDAC7	9606.ENSP00000252699	9606.ENSP00000080059	0	0	0	0	0.069	0.27	0	0.563	0.677
ACTN4	VCL	9606.ENSP00000252699	9606.ENSP00000211998	0	0	0	0	0.115	0.842	0.9	0.722	0.995
ACTN4	MYH9	9606.ENSP00000252699	9606.ENSP00000216181	0	0	0	0	0.279	0.223	0	0.7	0.817
ACTN4	ITGB8	9606.ENSP00000252699	9606.ENSP00000222573	0	0	0	0	0	0.074	0.6	0.109	0.641
ACTN4	PFN1	9606.ENSP00000252699	9606.ENSP00000225655	0	0	0	0	0.129	0.106	0	0.339	0.44
ACTN4	NEXN	9606.ENSP00000252699	9606.ENSP00000333938	0	0	0	0	0.064	0	0	0.391	0.405
ACTN4	HNRNPA2B1	9606.ENSP00000252699	9606.ENSP00000346694	0	0	0	0	0	0.347	0	0.13	0.408
ACTN4	NUMA1	9606.ENSP00000252699	9606.ENSP00000377298	0	0	0	0	0	0	0	0.422	0.422
ACTN4	LASP1	9606.ENSP00000252699	9606.ENSP00000325240	0	0	0	0	0.093	0.166	0	0.331	0.45
ACTN4	ANXA2	9606.ENSP00000252699	9606.ENSP00000346032	0	0	0	0	0.096	0.076	0	0.4	0.455
ACTN4	AHNAK	9606.ENSP00000252699	9606.ENSP00000367263	0	0	0	0	0.104	0.284	0	0.277	0.496
ACTN4	FLNA	9606.ENSP00000252699	9606.ENSP00000358866	0	0	0	0.587	0.153	0.293	0	0.558	0.514
ACTN4	MYLK	9606.ENSP00000252699	9606.ENSP00000353452	0	0	0	0	0.187	0.176	0	0.36	0.534
ACTN4	MSN	9606.ENSP00000252699	9606.ENSP00000353408	0	0	0	0	0.199	0.062	0	0.452	0.553
ACTN4	PDLIM7	9606.ENSP00000252699	9606.ENSP00000348099	0	0	0	0	0.157	0.377	0	0.22	0.555
ACTN4	MYO1C	9606.ENSP00000252699	9606.ENSP00000352834	0	0	0	0	0.12	0.16	0	0.457	0.564
ACTN4	PIP4K2C	9606.ENSP00000252699	9606.ENSP00000347032	0	0	0	0	0.062	0	0.6	0.058	0.615
ACTN4	ILK	9606.ENSP00000252699	9606.ENSP00000379975	0	0	0	0	0.097	0.139	0	0.59	0.653
ACTN4	PDLIM2	9606.ENSP00000252699	9606.ENSP00000312634	0	0	0	0	0.073	0.18	0	0.666	0.724
ACTN4	ITGB3	9606.ENSP00000252699	9606.ENSP00000452786	0	0	0	0	0.062	0.078	0.6	0.369	0.752
ACTN4	KIRREL	9606.ENSP00000252699	9606.ENSP00000352138	0	0	0	0	0.069	0.12	0.6	0.611	0.855
ACTN4	CD2AP	9606.ENSP00000252699	9606.ENSP00000352264	0	0	0	0	0	0.056	0	0.884	0.887
ACTN4	SYNPO	9606.ENSP00000252699	9606.ENSP00000377789	0	0	0	0	0.073	0.13	0	0.893	0.907
ACTN4	ITGA1	9606.ENSP00000252699	9606.ENSP00000282588	0	0	0	0	0	0	0.9	0.218	0.918
ACTN4	SRC	9606.ENSP00000252699	9606.ENSP00000362680	0	0	0	0	0.087	0.304	0.9	0.357	0.953
ADNP	CBX5	9606.ENSP00000379346	9606.ENSP00000209875	0	0	0	0	0.071	0.641	0	0.679	0.883
ADNP	BCL9	9606.ENSP00000379346	9606.ENSP00000234739	0	0	0	0	0.062	0	0	0.405	0.418
ADNP	POGZ	9606.ENSP00000379346	9606.ENSP00000271715	0	0	0	0	0.385	0	0	0.621	0.757
ADNP	PDS5B	9606.ENSP00000379346	9606.ENSP00000313851	0	0	0	0	0.192	0	0	0.44	0.529
ADNP	ARID1A	9606.ENSP00000379346	9606.ENSP00000320485	0	0	0	0	0.196	0.27	0	0.698	0.807
ADNP	SMCHD1	9606.ENSP00000379346	9606.ENSP00000326603	0	0	0	0	0.065	0	0	0.452	0.466
ADNP	CBX3	9606.ENSP00000379346	9606.ENSP00000336687	0	0	0	0	0.079	0.68	0	0.154	0.729
ADNP	CPSF1	9606.ENSP00000379346	9606.ENSP00000484669	0	0	0	0	0.049	0	0	0.502	0.506
ADNP	SETD2	9606.ENSP00000379346	9606.ENSP00000386759	0	0	0	0	0.522	0	0	0.134	0.568
AHNAK	MYH9	9606.ENSP00000367263	9606.ENSP00000216181	0	0	0	0	0.158	0.128	0	0.266	0.414
AHNAK	ACTN4	9606.ENSP00000367263	9606.ENSP00000252699	0	0	0	0	0.104	0.284	0	0.277	0.496
AHNAK	S100A11	9606.ENSP00000367263	9606.ENSP00000271638	0	0	0	0	0.101	0.07	0	0.395	0.45
AHNAK	S100B	9606.ENSP00000367263	9606.ENSP00000291700	0	0	0	0	0.062	0.27	0	0.957	0.968
AHNAK	HNRNPD	9606.ENSP00000367263	9606.ENSP00000313199	0	0	0	0	0	0.494	0	0	0.493
AHNAK	PLEC	9606.ENSP00000367263	9606.ENSP00000323856	0	0	0	0	0.219	0.187	0	0.484	0.644
AHNAK	ANXA2	9606.ENSP00000367263	9606.ENSP00000346032	0	0	0	0	0.157	0.574	0.8	0.989	0.999
AHNAK	PTRF	9606.ENSP00000367263	9606.ENSP00000349541	0	0	0	0	0.107	0	0	0.425	0.466
AHNAK	MYOF	9606.ENSP00000367263	9606.ENSP00000352208	0	0	0	0	0.292	0	0	0.765	0.826
AHNAK	S100A10	9606.ENSP00000367263	9606.ENSP00000357801	0	0	0	0	0.155	0.926	0.8	0.976	0.999
AHNAK	FLNA	9606.ENSP00000367263	9606.ENSP00000358866	0	0	0	0	0.225	0.057	0	0.339	0.475
AHNAK	SLC3A2	9606.ENSP00000367263	9606.ENSP00000367123	0	0	0	0	0	0	0	0.768	0.768
AHNAK	FLNB	9606.ENSP00000367263	9606.ENSP00000420213	0	0	0	0	0.109	0.284	0	0.199	0.445
AHNAK	ANXA4	9606.ENSP00000367263	9606.ENSP00000377833	0	0	0	0	0.062	0.171	0	0.37	0.467
AHNAK	SYNPO	9606.ENSP00000367263	9606.ENSP00000377789	0	0	0	0	0.089	0	0	0.468	0.495
AHNAK	ANXA11	9606.ENSP00000367263	9606.ENSP00000398610	0	0	0	0	0.085	0.171	0	0.39	0.497
AIF1L	SYNPO	9606.ENSP00000361383	9606.ENSP00000377789	0	0	0	0	0	0	0	0.413	0.413
AKAP9	VCL	9606.ENSP00000348573	9606.ENSP00000211998	0	0	0	0	0	0	0.6	0.048	0.603
AKAP9	GCC2	9606.ENSP00000348573	9606.ENSP00000307939	0	0	0	0	0.136	0	0	0.658	0.692
AKAP9	TRIM24	9606.ENSP00000348573	9606.ENSP00000340507	0	0	0	0	0.062	0	0.6	0.397	0.753
AKAP9	CUX1	9606.ENSP00000348573	9606.ENSP00000353401	0	0	0	0	0.061	0	0	0.412	0.424
AKAP9	BICD2	9606.ENSP00000348573	9606.ENSP00000349351	0	0	0	0	0.051	0.369	0	0.143	0.442
AKAP9	CLIP1	9606.ENSP00000348573	9606.ENSP00000479322	0	0	0	0	0.063	0	0	0.482	0.494
AKAP9	ITGB3	9606.ENSP00000348573	9606.ENSP00000452786	0	0	0	0	0	0	0.6	0	0.6
AKAP9	QKI	9606.ENSP00000348573	9606.ENSP00000355094	0	0	0	0	0	0	0.6	0	0.6
AKAP9	SRC	9606.ENSP00000348573	9606.ENSP00000362680	0	0	0	0	0	0	0.6	0.181	0.658
AKAP9	ARRB2	9606.ENSP00000348573	9606.ENSP00000403701	0	0	0	0	0	0	0.6	0.306	0.71
ALDH6A1	LAP3	9606.ENSP00000450436	9606.ENSP00000226299	0	0	0	0	0	0.524	0	0.658	0.83
ALDH6A1	EHHADH	9606.ENSP00000450436	9606.ENSP00000231887	0	0	0	0	0.125	0.14	0.9	0.377	0.946
ALDH6A1	ABCC3	9606.ENSP00000450436	9606.ENSP00000285238	0	0	0	0	0	0	0	0.456	0.456
ALDH6A1	GLYR1	9606.ENSP00000450436	9606.ENSP00000322716	0	0	0	0	0.516	0.197	0	0.418	0.754
ALDH6A1	ACOX3	9606.ENSP00000450436	9606.ENSP00000348775	0	0	0	0	0.146	0.076	0.9	0.111	0.92
ALDH6A1	GOT1	9606.ENSP00000450436	9606.ENSP00000359539	0	0	0	0	0.109	0.76	0	0.143	0.8
ALDH6A1	ECHDC1	9606.ENSP00000450436	9606.ENSP00000436585	0	0	0	0	0.137	0.14	0.9	0.257	0.937
ALDH6A1	BCAT1	9606.ENSP00000450436	9606.ENSP00000443459	0	0	0	0	0	0	0	0.407	0.407
ANXA11	S100A11	9606.ENSP00000398610	9606.ENSP00000271638	0	0	0	0	0.08	0.058	0	0.513	0.542
ANXA11	ANXA2	9606.ENSP00000398610	9606.ENSP00000346032	0	0	0	0.916	0.049	0.679	0	0.455	0.693
ANXA11	S100A10	9606.ENSP00000398610	9606.ENSP00000357801	0	0	0	0	0.062	0.234	0	0.558	0.655
ANXA11	AHNAK	9606.ENSP00000398610	9606.ENSP00000367263	0	0	0	0	0.085	0.171	0	0.39	0.497
ANXA11	CD9	9606.ENSP00000398610	9606.ENSP00000371958	0	0	0	0	0	0	0	0.707	0.707
ANXA2	MYH9	9606.ENSP00000346032	9606.ENSP00000216181	0	0	0	0	0.097	0.129	0	0.34	0.435
ANXA2	MMP2	9606.ENSP00000346032	9606.ENSP00000219070	0	0	0	0	0.107	0.27	0	0.509	0.652
ANXA2	PFN1	9606.ENSP00000346032	9606.ENSP00000225655	0	0	0	0	0.096	0.056	0	0.395	0.438
ANXA2	CTSD	9606.ENSP00000346032	9606.ENSP00000236671	0	0	0	0	0.062	0	0	0.396	0.409
ANXA2	HSPB1	9606.ENSP00000346032	9606.ENSP00000248553	0	0	0	0	0.09	0	0	0.691	0.706
ANXA2	ACTN4	9606.ENSP00000346032	9606.ENSP00000252699	0	0	0	0	0.096	0.076	0	0.4	0.455
ANXA2	GYPC	9606.ENSP00000346032	9606.ENSP00000259254	0	0	0	0	0	0	0	0.462	0.462
ANXA2	THBS1	9606.ENSP00000346032	9606.ENSP00000260356	0	0	0	0	0.119	0	0	0.358	0.41
ANXA2	LMNB1	9606.ENSP00000346032	9606.ENSP00000261366	0	0	0	0	0.062	0.094	0	0.391	0.437
ANXA2	S100A11	9606.ENSP00000346032	9606.ENSP00000271638	0	0	0	0	0.543	0.157	0	0.988	0.995
ANXA2	S100B	9606.ENSP00000346032	9606.ENSP00000291700	0	0	0	0	0	0	0	0.47	0.47
ANXA2	ANXA5	9606.ENSP00000346032	9606.ENSP00000296511	0	0	0	0.924	0.487	0	0	0.625	0.511
ANXA2	CAV1	9606.ENSP00000346032	9606.ENSP00000339191	0	0	0	0	0.2	0	0	0.967	0.973
ANXA2	RAB27A	9606.ENSP00000346032	9606.ENSP00000379601	0	0	0	0	0	0	0	0.403	0.403
ANXA2	NEDD4	9606.ENSP00000346032	9606.ENSP00000424827	0	0	0	0	0	0.358	0	0.123	0.413
ANXA2	TGFBI	9606.ENSP00000346032	9606.ENSP00000416330	0	0	0	0	0.213	0	0	0.29	0.417
ANXA2	BAG3	9606.ENSP00000346032	9606.ENSP00000358081	0	0	0	0	0.089	0.355	0	0.112	0.433
ANXA2	YWHAZ	9606.ENSP00000346032	9606.ENSP00000379287	0	0	0	0	0	0.103	0	0.399	0.438
ANXA2	WARS	9606.ENSP00000346032	9606.ENSP00000347495	0	0	0	0	0.065	0	0	0.453	0.467
ANXA2	MSN	9606.ENSP00000346032	9606.ENSP00000353408	0	0	0	0	0.1	0.056	0	0.459	0.5
ANXA2	CASP8	9606.ENSP00000346032	9606.ENSP00000351273	0	0	0	0	0.062	0	0	0.495	0.506
ANXA2	SRC	9606.ENSP00000346032	9606.ENSP00000362680	0	0	0	0	0	0.213	0	0.502	0.591
ANXA2	MYOF	9606.ENSP00000346032	9606.ENSP00000352208	0	0	0	0	0.352	0.118	0	0.404	0.629
ANXA2	CD9	9606.ENSP00000346032	9606.ENSP00000371958	0	0	0	0	0.105	0	0	0.659	0.682
ANXA2	ANXA11	9606.ENSP00000346032	9606.ENSP00000398610	0	0	0	0.916	0.049	0.679	0	0.455	0.693
ANXA2	FLNA	9606.ENSP00000346032	9606.ENSP00000358866	0	0	0	0	0.108	0.497	0	0.405	0.71
ANXA2	AHNAK	9606.ENSP00000346032	9606.ENSP00000367263	0	0	0	0	0.157	0.574	0.8	0.989	0.999
ANXA2	S100A10	9606.ENSP00000346032	9606.ENSP00000357801	0	0	0	0	0.714	0.901	0.9	0.989	0.999
ANXA4	SNRNP27	9606.ENSP00000377833	9606.ENSP00000244227	0	0	0	0	0	0	0	0.441	0.441
ANXA4	S100A11	9606.ENSP00000377833	9606.ENSP00000271638	0	0	0	0	0.089	0.058	0	0.479	0.514
ANXA4	CASP8	9606.ENSP00000377833	9606.ENSP00000351273	0	0	0	0	0	0	0	0.504	0.504
ANXA4	MSN	9606.ENSP00000377833	9606.ENSP00000353408	0	0	0	0	0.062	0.056	0	0.377	0.4
ANXA4	S100A10	9606.ENSP00000377833	9606.ENSP00000357801	0	0	0	0	0.085	0.058	0	0.5	0.532
ANXA4	AHNAK	9606.ENSP00000377833	9606.ENSP00000367263	0	0	0	0	0.062	0.171	0	0.37	0.467
ANXA4	CD9	9606.ENSP00000377833	9606.ENSP00000371958	0	0	0	0	0.063	0	0	0.662	0.669
ANXA5	VCL	9606.ENSP00000296511	9606.ENSP00000211998	0	0	0	0	0.097	0	0.9	0.47	0.947
ANXA5	MMP2	9606.ENSP00000296511	9606.ENSP00000219070	0	0	0	0	0.096	0	0	0.603	0.626
ANXA5	MAPK14	9606.ENSP00000296511	9606.ENSP00000229795	0	0	0	0	0	0.058	0	0.515	0.524
ANXA5	LOX	9606.ENSP00000296511	9606.ENSP00000231004	0	0	0	0	0.107	0	0	0.358	0.402
ANXA5	CTSD	9606.ENSP00000296511	9606.ENSP00000236671	0	0	0	0	0.063	0	0	0.392	0.405
ANXA5	VASP	9606.ENSP00000296511	9606.ENSP00000245932	0	0	0	0	0	0	0	0.492	0.492
ANXA5	HSPB1	9606.ENSP00000296511	9606.ENSP00000248553	0	0	0	0	0.062	0.042	0	0.482	0.494
ANXA5	RIPK1	9606.ENSP00000296511	9606.ENSP00000259808	0	0	0	0	0.062	0	0	0.506	0.516
ANXA5	LMNB1	9606.ENSP00000296511	9606.ENSP00000261366	0	0	0	0	0.053	0.094	0	0.441	0.478
ANXA5	PDGFRB	9606.ENSP00000296511	9606.ENSP00000261799	0	0	0	0	0.062	0	0	0.39	0.403
ANXA5	S100A11	9606.ENSP00000296511	9606.ENSP00000271638	0	0	0	0	0.271	0.058	0	0.492	0.621
ANXA5	CCNA2	9606.ENSP00000296511	9606.ENSP00000274026	0	0	0	0	0	0.059	0	0.603	0.61
ANXA5	S100B	9606.ENSP00000296511	9606.ENSP00000291700	0	0	0	0	0	0	0	0.454	0.454
ANXA5	YWHAZ	9606.ENSP00000296511	9606.ENSP00000379287	0	0	0	0	0.062	0.084	0	0.358	0.4
ANXA5	TRADD	9606.ENSP00000296511	9606.ENSP00000341268	0	0	0	0	0.06	0	0	0.397	0.409
ANXA5	YAP1	9606.ENSP00000296511	9606.ENSP00000478927	0	0	0	0	0.076	0.159	0	0.31	0.417
ANXA5	NEDD4	9606.ENSP00000296511	9606.ENSP00000424827	0	0	0	0	0	0.358	0	0.134	0.42
ANXA5	CAV1	9606.ENSP00000296511	9606.ENSP00000339191	0	0	0	0	0.129	0	0	0.371	0.429
ANXA5	SOX2	9606.ENSP00000296511	9606.ENSP00000323588	0	0	0	0	0	0	0	0.5	0.5
ANXA5	BAG3	9606.ENSP00000296511	9606.ENSP00000358081	0	0	0	0	0.089	0.355	0	0.233	0.51
ANXA5	ANXA2	9606.ENSP00000296511	9606.ENSP00000346032	0	0	0	0.924	0.487	0	0	0.625	0.511
ANXA5	RUNX2	9606.ENSP00000296511	9606.ENSP00000360493	0	0	0	0	0.049	0	0	0.524	0.528
ANXA5	ITGB3	9606.ENSP00000296511	9606.ENSP00000452786	0	0	0	0	0.062	0	0	0.521	0.531
ANXA5	COL18A1	9606.ENSP00000296511	9606.ENSP00000347665	0	0	0	0	0	0	0	0.535	0.535
ANXA5	S100A10	9606.ENSP00000296511	9606.ENSP00000357801	0	0	0	0	0.235	0.058	0	0.431	0.554
ANXA5	MET	9606.ENSP00000296511	9606.ENSP00000317272	0	0	0	0	0.065	0	0	0.547	0.558
ANXA5	CASP1	9606.ENSP00000296511	9606.ENSP00000433138	0	0	0	0	0.057	0	0	0.568	0.575
ANXA5	SRC	9606.ENSP00000296511	9606.ENSP00000362680	0	0	0	0	0.062	0	0	0.581	0.59
ANXA5	ATG5	9606.ENSP00000296511	9606.ENSP00000358072	0	0	0	0	0	0	0	0.656	0.656
ANXA5	CD9	9606.ENSP00000296511	9606.ENSP00000371958	0	0	0	0	0.101	0	0	0.69	0.709
ANXA5	PRKCD	9606.ENSP00000296511	9606.ENSP00000378217	0	0	0	0	0.062	0.067	0	0.695	0.71
ANXA5	CASP8	9606.ENSP00000296511	9606.ENSP00000351273	0	0	0	0	0.062	0	0	0.858	0.861
ANXA5	FLNA	9606.ENSP00000296511	9606.ENSP00000358866	0	0	0	0	0.091	0.076	0.9	0.273	0.93
AP3B2	VAMP7	9606.ENSP00000440984	9606.ENSP00000262640	0	0	0	0	0.055	0.073	0	0.449	0.476
AP3B2	COPG1	9606.ENSP00000440984	9606.ENSP00000325002	0	0	0	0	0.238	0.233	0	0.15	0.459
AP3B2	COPA	9606.ENSP00000440984	9606.ENSP00000357048	0	0	0	0	0.238	0.369	0	0.201	0.582
AP3B2	CLIP1	9606.ENSP00000440984	9606.ENSP00000479322	0	0	0	0	0.062	0	0	0.63	0.638
APC	BCL9	9606.ENSP00000257430	9606.ENSP00000234739	0	0	0	0	0.063	0	0.65	0.321	0.757
APC	TRIM21	9606.ENSP00000257430	9606.ENSP00000254436	0	0	0	0	0	0.423	0	0.066	0.438
APC	SRC	9606.ENSP00000257430	9606.ENSP00000362680	0	0	0	0	0.064	0.145	0	0.364	0.446
APC	MACF1	9606.ENSP00000257430	9606.ENSP00000354573	0	0	0	0	0.085	0.194	0	0.335	0.467
APC	DOCK4	9606.ENSP00000257430	9606.ENSP00000404179	0	0	0	0	0.078	0	0	0.448	0.47
APC	WNT5A	9606.ENSP00000257430	9606.ENSP00000264634	0	0	0	0	0	0.074	0	0.538	0.554
APC	PPP2R5C	9606.ENSP00000257430	9606.ENSP00000412324	0	0	0	0	0.066	0	0.6	0	0.61
APC	ASH2L	9606.ENSP00000257430	9606.ENSP00000340896	0	0	0	0	0	0	0.65	0	0.65
APC	CLIP1	9606.ENSP00000257430	9606.ENSP00000479322	0	0	0	0	0.065	0.388	0	0.543	0.716
APC	KHDRBS1	9606.ENSP00000257430	9606.ENSP00000313829	0	0	0	0	0.062	0.923	0	0.651	0.972
ARFGEF1	ARL1	9606.ENSP00000262215	9606.ENSP00000261636	0	0	0	0	0	0.842	0	0.524	0.922
ARFGEF1	KANK1	9606.ENSP00000262215	9606.ENSP00000477725	0	0	0	0	0.062	0.282	0	0.197	0.412
ARFGEF1	PELO	9606.ENSP00000262215	9606.ENSP00000274311	0	0	0	0	0	0	0	0.499	0.499
ARFGEF1	COPA	9606.ENSP00000262215	9606.ENSP00000357048	0	0	0	0	0.207	0.063	0	0.418	0.529
ARFGEF1	COL18A1	9606.ENSP00000262215	9606.ENSP00000347665	0	0	0	0	0	0	0	0.536	0.536
ARFGEF1	COPG1	9606.ENSP00000262215	9606.ENSP00000325002	0	0	0	0	0.185	0.134	0	0.398	0.538
ARFGEF1	TBC1D22A	9606.ENSP00000262215	9606.ENSP00000336724	0	0	0	0	0.088	0.141	0	0.463	0.543
ARFGEF1	KIF21A	9606.ENSP00000262215	9606.ENSP00000354878	0	0	0	0	0.066	0.486	0	0.363	0.667
ARHGAP10	ARHGEF2	9606.ENSP00000336923	9606.ENSP00000354837	0	0	0	0	0	0.243	0	0.321	0.464
ARHGAP18	YAP1	9606.ENSP00000357131	9606.ENSP00000478927	0	0	0	0	0.049	0	0	0.499	0.504
ARHGDIB	DNAJB4	9606.ENSP00000228945	9606.ENSP00000359799	0	0	0	0	0.049	0	0	0.396	0.401
ARHGDIB	MSN	9606.ENSP00000228945	9606.ENSP00000353408	0	0	0	0	0.146	0.155	0	0.244	0.407
ARHGDIB	PYCARD	9606.ENSP00000228945	9606.ENSP00000247470	0	0	0	0	0.484	0	0	0.066	0.497
ARHGDIB	CASP1	9606.ENSP00000228945	9606.ENSP00000433138	0	0	0	0	0.321	0.056	0.9	0.047	0.93
ARHGEF2	VCL	9606.ENSP00000354837	9606.ENSP00000211998	0	0	0	0	0	0.135	0	0.45	0.503
ARHGEF2	DSTN	9606.ENSP00000354837	9606.ENSP00000246069	0	0	0	0	0.08	0	0	0.448	0.471
ARHGEF2	TUBB2B	9606.ENSP00000354837	9606.ENSP00000259818	0	0	0	0	0	0.057	0.8	0	0.803
ARHGEF2	ARHGAP10	9606.ENSP00000354837	9606.ENSP00000336923	0	0	0	0	0	0.243	0	0.321	0.464
ARHGEF2	SRC	9606.ENSP00000354837	9606.ENSP00000362680	0	0	0	0	0.087	0.08	0	0.402	0.453
ARHGEF2	YWHAZ	9606.ENSP00000354837	9606.ENSP00000379287	0	0	0	0	0.059	0.718	0	0.326	0.805
ARID1A	SUPT16H	9606.ENSP00000320485	9606.ENSP00000216297	0	0	0	0	0.273	0.244	0.9	0.276	0.954
ARID1A	KMT2C	9606.ENSP00000320485	9606.ENSP00000262189	0	0	0	0	0.263	0	0	0.732	0.794
ARID1A	ARID5B	9606.ENSP00000320485	9606.ENSP00000279873	0	0	0	0	0.049	0	0	0.466	0.47
ARID1A	SMARCA5	9606.ENSP00000320485	9606.ENSP00000283131	0	0	0	0	0.144	0.169	0	0.463	0.585
ARID1A	YWHAG	9606.ENSP00000320485	9606.ENSP00000306330	0	0	0	0	0	0.057	0	0.425	0.434
ARID1A	NF2	9606.ENSP00000320485	9606.ENSP00000344666	0	0	0	0	0.053	0	0	0.392	0.4
ARID1A	YAP1	9606.ENSP00000320485	9606.ENSP00000478927	0	0	0	0	0.063	0.302	0	0.212	0.439
ARID1A	BAZ1A	9606.ENSP00000320485	9606.ENSP00000353458	0	0	0	0	0.109	0.247	0	0.247	0.451
ARID1A	TGFBR2	9606.ENSP00000320485	9606.ENSP00000351905	0	0	0	0	0	0.07	0	0.459	0.475
ARID1A	CHD7	9606.ENSP00000320485	9606.ENSP00000392028	0	0	0	0	0.111	0.367	0	0.251	0.542
ARID1A	IDH1	9606.ENSP00000320485	9606.ENSP00000390265	0	0	0	0	0	0	0	0.562	0.562
ARID1A	ARID2	9606.ENSP00000320485	9606.ENSP00000335044	0	0	0	0.538	0.194	0.15	0	0.972	0.606
ARID1A	POLE	9606.ENSP00000320485	9606.ENSP00000322570	0	0	0	0	0.096	0	0	0.612	0.634
ARID1A	SETD2	9606.ENSP00000320485	9606.ENSP00000386759	0	0	0	0	0.111	0	0	0.613	0.641
ARID1A	SOX2	9606.ENSP00000320485	9606.ENSP00000323588	0	0	0	0	0.064	0.691	0	0.32	0.786
ARID1A	ADNP	9606.ENSP00000320485	9606.ENSP00000379346	0	0	0	0	0.196	0.27	0	0.698	0.807
ARID1A	TOP2B	9606.ENSP00000320485	9606.ENSP00000396704	0	0	0	0	0.065	0.181	0.9	0.091	0.921
ARID1A	SMARCD1	9606.ENSP00000320485	9606.ENSP00000378414	0	0	0	0	0.085	0.983	0.9	0.943	0.999
ARID2	KMT2C	9606.ENSP00000335044	9606.ENSP00000262189	0	0	0	0	0.082	0	0	0.616	0.632
ARID2	SMARCA5	9606.ENSP00000335044	9606.ENSP00000283131	0	0	0	0	0.165	0.368	0	0.383	0.646
ARID2	RAD21	9606.ENSP00000335044	9606.ENSP00000297338	0	0	0	0	0.069	0.078	0	0.37	0.413
ARID2	PDS5B	9606.ENSP00000335044	9606.ENSP00000313851	0	0	0	0	0.253	0	0	0.44	0.564
ARID2	ARID1A	9606.ENSP00000335044	9606.ENSP00000320485	0	0	0	0.538	0.194	0.15	0	0.972	0.606
ARID2	IDH1	9606.ENSP00000335044	9606.ENSP00000390265	0	0	0	0	0	0	0	0.41	0.41
ARID2	BAZ1A	9606.ENSP00000335044	9606.ENSP00000353458	0	0	0	0	0.151	0.243	0	0.203	0.443
ARID2	PHF21A	9606.ENSP00000335044	9606.ENSP00000398824	0	0	0	0	0.157	0.368	0	0.101	0.479
ARID2	SETD2	9606.ENSP00000335044	9606.ENSP00000386759	0	0	0	0	0.294	0	0	0.466	0.606
ARID2	CHD7	9606.ENSP00000335044	9606.ENSP00000392028	0	0	0	0	0.082	0.518	0	0.49	0.755
ARID2	SMARCD1	9606.ENSP00000335044	9606.ENSP00000378414	0	0	0	0	0.065	0.917	0.8	0.813	0.996
ARID5B	SETD2	9606.ENSP00000279873	9606.ENSP00000386759	0	0	0	0	0.112	0	0	0.403	0.447
ARID5B	ARID1A	9606.ENSP00000279873	9606.ENSP00000320485	0	0	0	0	0.049	0	0	0.466	0.47
ARL1	TBC1D22A	9606.ENSP00000261636	9606.ENSP00000336724	0	0	0	0	0.062	0.32	0	0.143	0.405
ARL1	DEGS1	9606.ENSP00000261636	9606.ENSP00000316476	0	0	0	0	0	0	0	0.46	0.459
ARL1	ARFGEF1	9606.ENSP00000261636	9606.ENSP00000262215	0	0	0	0	0	0.842	0	0.524	0.922
ARL1	GCC2	9606.ENSP00000261636	9606.ENSP00000307939	0	0	0	0	0.062	0.652	0.6	0.645	0.947
ARRB2	VCL	9606.ENSP00000403701	9606.ENSP00000211998	0	0	0	0	0	0	0.5	0.113	0.537
ARRB2	MAPK14	9606.ENSP00000403701	9606.ENSP00000229795	0	0	0	0	0	0.115	0.9	0.254	0.928
ARRB2	RAB11FIP5	9606.ENSP00000403701	9606.ENSP00000258098	0	0	0	0	0	0.126	0	0.454	0.503
ARRB2	WNT5A	9606.ENSP00000403701	9606.ENSP00000264634	0	0	0	0	0	0	0.9	0.436	0.941
ARRB2	FEZ1	9606.ENSP00000403701	9606.ENSP00000278919	0	0	0	0	0.062	0	0	0.431	0.443
ARRB2	KIF1C	9606.ENSP00000403701	9606.ENSP00000320821	0	0	0	0	0	0	0	0.536	0.536
ARRB2	COPG1	9606.ENSP00000403701	9606.ENSP00000325002	0	0	0	0	0	0	0	0.423	0.422
ARRB2	TRIM24	9606.ENSP00000403701	9606.ENSP00000340507	0	0	0	0	0	0	0.6	0	0.6
ARRB2	AKAP9	9606.ENSP00000403701	9606.ENSP00000348573	0	0	0	0	0	0	0.6	0.306	0.71
ARRB2	KIRREL	9606.ENSP00000403701	9606.ENSP00000352138	0	0	0	0	0	0	0.9	0	0.9
ARRB2	QKI	9606.ENSP00000403701	9606.ENSP00000355094	0	0	0	0	0.051	0	0.6	0	0.604
ARRB2	FLNA	9606.ENSP00000403701	9606.ENSP00000358866	0	0	0	0	0.062	0.462	0	0.763	0.87
ARRB2	SRC	9606.ENSP00000403701	9606.ENSP00000362680	0	0	0	0	0.062	0.839	0.5	0.977	0.998
ARRB2	MAP3K1	9606.ENSP00000403701	9606.ENSP00000382423	0	0	0	0	0	0.462	0	0.221	0.563
ARRB2	ITGB3	9606.ENSP00000403701	9606.ENSP00000452786	0	0	0	0	0.049	0	0.5	0.042	0.504
ARRB2	CLIP1	9606.ENSP00000403701	9606.ENSP00000479322	0	0	0	0	0	0	0	0.539	0.539
ARRB2	ITCH	9606.ENSP00000403701	9606.ENSP00000480499	0	0	0	0	0	0.594	0	0.355	0.727
ARRB2	PPP2R5C	9606.ENSP00000403701	9606.ENSP00000412324	0	0	0	0	0	0	0.8	0	0.8
ARRB2	NEDD4	9606.ENSP00000403701	9606.ENSP00000424827	0	0	0	0	0	0.518	0	0.944	0.972
ASH2L	MAPK14	9606.ENSP00000340896	9606.ENSP00000229795	0	0	0	0	0.063	0.103	0	0.448	0.496
ASH2L	BCL9	9606.ENSP00000340896	9606.ENSP00000234739	0	0	0	0	0	0	0.6	0	0.6
ASH2L	APC	9606.ENSP00000340896	9606.ENSP00000257430	0	0	0	0	0	0	0.65	0	0.65
ASH2L	THBS1	9606.ENSP00000340896	9606.ENSP00000260356	0	0	0	0	0	0	0.9	0	0.9
ASH2L	KMT2C	9606.ENSP00000340896	9606.ENSP00000262189	0	0	0	0	0.065	0.978	0.9	0.962	0.999
ASH2L	SMARCA5	9606.ENSP00000340896	9606.ENSP00000283131	0	0	0	0	0.065	0.178	0	0.313	0.426
ASH2L	HNRNPU	9606.ENSP00000340896	9606.ENSP00000283179	0	0	0	0	0.086	0	0	0.422	0.45
ASH2L	WDR82	9606.ENSP00000340896	9606.ENSP00000296490	0	0	0	0	0.058	0.972	0.9	0.945	0.999
ASH2L	SOX2	9606.ENSP00000340896	9606.ENSP00000323588	0	0	0	0	0.052	0.27	0	0.496	0.62
ASH2L	EHMT1	9606.ENSP00000340896	9606.ENSP00000417980	0	0	0	0	0.062	0.258	0	0.389	0.538
ASH2L	KDM1A	9606.ENSP00000340896	9606.ENSP00000383042	0	0	0	0	0.063	0	0	0.576	0.586
ASH2L	CHD7	9606.ENSP00000340896	9606.ENSP00000392028	0	0	0	0	0.073	0.374	0	0.351	0.591
ASH2L	TAF1	9606.ENSP00000340896	9606.ENSP00000406549	0	0	0	0	0.167	0.359	0.36	0.107	0.653
ASH2L	SETD2	9606.ENSP00000340896	9606.ENSP00000386759	0	0	0	0	0.186	0.258	0	0.634	0.76
ASH2L	TNRC6B	9606.ENSP00000340896	9606.ENSP00000401946	0	0	0	0	0	0	0.9	0	0.9
ASNA1	PSMC4	9606.ENSP00000466379	9606.ENSP00000157812	0.088	0	0	0	0.184	0.077	0	0.243	0.411
ASNA1	POLE	9606.ENSP00000466379	9606.ENSP00000322570	0	0	0	0	0.061	0	0	0.431	0.443
ASNA1	LRRC4B	9606.ENSP00000466379	9606.ENSP00000471502	0	0	0	0	0.056	0	0	0.461	0.469
ATG16L1	RB1CC1	9606.ENSP00000375872	9606.ENSP00000025008	0	0	0	0	0.062	0.892	0.8	0.992	0.999
ATG16L1	STK38	9606.ENSP00000375872	9606.ENSP00000229812	0	0	0	0	0.062	0	0	0.416	0.428
ATG16L1	VAMP7	9606.ENSP00000375872	9606.ENSP00000262640	0	0	0	0	0	0	0	0.414	0.414
ATG16L1	SNX18	9606.ENSP00000375872	9606.ENSP00000317332	0	0	0	0	0	0.27	0	0.502	0.621
ATG16L1	CASP8	9606.ENSP00000375872	9606.ENSP00000351273	0	0	0	0	0	0	0	0.431	0.431
ATG16L1	ATG5	9606.ENSP00000375872	9606.ENSP00000358072	0	0	0	0	0.062	0.994	0.8	0.995	0.999
ATG16L1	OPTN	9606.ENSP00000375872	9606.ENSP00000368022	0	0	0	0	0	0.27	0	0.614	0.706
ATG16L1	NNMT	9606.ENSP00000375872	9606.ENSP00000441434	0	0	0	0	0	0	0	0.42	0.42
ATG16L1	CASP1	9606.ENSP00000375872	9606.ENSP00000433138	0	0	0	0	0	0.27	0	0.54	0.649
ATG16L1	TRIM16	9606.ENSP00000375872	9606.ENSP00000463188	0	0	0	0	0	0.27	0	0.545	0.653
ATG16L1	CALCOCO2	9606.ENSP00000375872	9606.ENSP00000398523	0	0	0	0	0	0.273	0	0.69	0.765
ATG16L1	YWHAZ	9606.ENSP00000375872	9606.ENSP00000379287	0	0	0	0	0	0	0	0.799	0.799
ATG5	RB1CC1	9606.ENSP00000358072	9606.ENSP00000025008	0	0	0	0	0.1	0.698	0	0.946	0.984
ATG5	CTSD	9606.ENSP00000358072	9606.ENSP00000236671	0	0	0	0	0	0	0	0.628	0.628
ATG5	RIPK1	9606.ENSP00000358072	9606.ENSP00000259808	0	0	0	0	0	0.345	0	0.58	0.714
ATG5	VAMP7	9606.ENSP00000358072	9606.ENSP00000262640	0	0	0	0	0.098	0	0	0.367	0.405
ATG5	CAPN2	9606.ENSP00000358072	9606.ENSP00000295006	0	0	0	0	0	0.27	0	0.299	0.466
ATG5	ANXA5	9606.ENSP00000358072	9606.ENSP00000296511	0	0	0	0	0	0	0	0.656	0.656
ATG5	RICTOR	9606.ENSP00000358072	9606.ENSP00000296782	0	0	0	0	0	0	0	0.447	0.447
ATG5	CAV1	9606.ENSP00000358072	9606.ENSP00000339191	0	0	0	0	0	0.27	0	0.822	0.865
ATG5	CTSL	9606.ENSP00000358072	9606.ENSP00000345344	0	0	0	0	0	0	0	0.436	0.436
ATG5	CASP8	9606.ENSP00000358072	9606.ENSP00000351273	0	0	0	0	0.054	0.372	0	0.945	0.965
ATG5	RPS6	9606.ENSP00000358072	9606.ENSP00000369757	0	0	0	0	0	0	0	0.41	0.41
ATG5	CASP1	9606.ENSP00000358072	9606.ENSP00000433138	0	0	0	0	0	0.159	0	0.647	0.69
ATG5	CALCOCO2	9606.ENSP00000358072	9606.ENSP00000398523	0	0	0	0	0.062	0.27	0	0.723	0.794
ATG5	OPTN	9606.ENSP00000358072	9606.ENSP00000368022	0	0	0	0	0.062	0.486	0	0.685	0.835
ATG5	ATG16L1	9606.ENSP00000358072	9606.ENSP00000375872	0	0	0	0	0.062	0.994	0.8	0.995	0.999
ATP7A	LOX	9606.ENSP00000345728	9606.ENSP00000231004	0	0	0	0	0	0.168	0	0.614	0.665
ATP7A	KIAA0196	9606.ENSP00000345728	9606.ENSP00000318016	0	0	0	0	0.052	0	0	0.498	0.503
ATP7A	POLE	9606.ENSP00000345728	9606.ENSP00000322570	0	0	0	0	0.435	0	0	0	0.435
ATP7A	SNTB2	9606.ENSP00000345728	9606.ENSP00000338191	0	0	0	0	0	0	0	0.415	0.414
ATP7A	CD9	9606.ENSP00000345728	9606.ENSP00000371958	0	0	0	0	0	0.27	0	0.22	0.406
ATP7A	SLC39A14	9606.ENSP00000345728	9606.ENSP00000352779	0.073	0	0	0	0.049	0	0	0.387	0.413
ATP7A	SLC39A8	9606.ENSP00000345728	9606.ENSP00000378310	0.073	0	0	0	0.06	0	0	0.399	0.43
ATP7A	GOPC	9606.ENSP00000345728	9606.ENSP00000357484	0	0	0	0	0	0	0	0.43	0.43
ATP8B1	ABCC3	9606.ENSP00000445359	9606.ENSP00000285238	0	0	0	0	0.17	0.063	0	0.442	0.528
ATPIF1	UXS1	9606.ENSP00000335203	9606.ENSP00000283148	0	0	0	0	0	0	0	0.559	0.559
ATPIF1	RPS2	9606.ENSP00000335203	9606.ENSP00000341885	0	0	0	0	0.063	0	0	0.597	0.606
B4GALT1	MGAT4B	9606.ENSP00000369055	9606.ENSP00000338487	0	0	0	0	0	0	0	0.416	0.416
BAG2	VCL	9606.ENSP00000359727	9606.ENSP00000211998	0	0	0	0	0.146	0	0	0.34	0.412
BAG2	HSPB1	9606.ENSP00000359727	9606.ENSP00000248553	0	0	0	0	0.099	0.175	0	0.3	0.434
BAG2	TRADD	9606.ENSP00000359727	9606.ENSP00000341268	0	0	0	0	0	0	0	0.413	0.412
BAG2	BAG3	9606.ENSP00000359727	9606.ENSP00000358081	0	0	0	0	0.089	0.27	0.54	0.782	0.924
BAG2	DNAJB4	9606.ENSP00000359727	9606.ENSP00000359799	0	0	0	0	0.097	0.193	0	0.467	0.577
BAG3	STK38	9606.ENSP00000358081	9606.ENSP00000229812	0	0	0	0	0.062	0	0	0.498	0.51
BAG3	HSPB1	9606.ENSP00000358081	9606.ENSP00000248553	0	0	0	0	0.107	0.657	0	0.665	0.889
BAG3	S100B	9606.ENSP00000358081	9606.ENSP00000291700	0	0	0	0	0	0.27	0	0.221	0.407
BAG3	ANXA5	9606.ENSP00000358081	9606.ENSP00000296511	0	0	0	0	0.089	0.355	0	0.233	0.51
BAG3	YWHAG	9606.ENSP00000358081	9606.ENSP00000306330	0	0	0	0	0	0.372	0	0.499	0.672
BAG3	ZNF3	9606.ENSP00000358081	9606.ENSP00000306372	0	0	0	0	0.05	0.284	0	0.41	0.564
BAG3	PSMC5	9606.ENSP00000358081	9606.ENSP00000310572	0	0	0	0	0.095	0.298	0	0.192	0.441
BAG3	PLEC	9606.ENSP00000358081	9606.ENSP00000323856	0	0	0	0	0.088	0.343	0	0.424	0.625
BAG3	ANXA2	9606.ENSP00000358081	9606.ENSP00000346032	0	0	0	0	0.089	0.355	0	0.112	0.433
BAG3	PDLIM7	9606.ENSP00000358081	9606.ENSP00000348099	0	0	0	0	0.082	0.474	0	0.062	0.508
BAG3	YWHAZ	9606.ENSP00000358081	9606.ENSP00000379287	0	0	0	0	0	0.372	0	0.149	0.442
BAG3	SYNPO	9606.ENSP00000358081	9606.ENSP00000377789	0	0	0	0	0.077	0.429	0	0	0.451
BAG3	DNAJB4	9606.ENSP00000358081	9606.ENSP00000359799	0	0	0	0	0.068	0.308	0	0.495	0.647
BAG3	MVP	9606.ENSP00000358081	9606.ENSP00000378760	0	0	0	0	0	0.291	0	0.667	0.754
BAG3	SRC	9606.ENSP00000358081	9606.ENSP00000362680	0	0	0	0	0	0.078	0	0.902	0.906
BAG3	BAG2	9606.ENSP00000358081	9606.ENSP00000359727	0	0	0	0	0.089	0.27	0.54	0.782	0.924
BAIAP2L1	BICC1	9606.ENSP00000005260	9606.ENSP00000362993	0	0	0	0	0	0	0	0.432	0.432
BAZ1A	SUPT16H	9606.ENSP00000353458	9606.ENSP00000216297	0	0	0	0	0.102	0.258	0	0.386	0.555
BAZ1A	SMARCA5	9606.ENSP00000353458	9606.ENSP00000283131	0	0	0	0	0.159	0.971	0.9	0.994	0.999
BAZ1A	RSF1	9606.ENSP00000353458	9606.ENSP00000311513	0	0	0	0.54	0.065	0	0.72	0.701	0.813
BAZ1A	ARID1A	9606.ENSP00000353458	9606.ENSP00000320485	0	0	0	0	0.109	0.247	0	0.247	0.451
BAZ1A	POLE	9606.ENSP00000353458	9606.ENSP00000322570	0	0	0	0	0.079	0.058	0	0.52	0.547
BAZ1A	SMC1A	9606.ENSP00000353458	9606.ENSP00000323421	0	0	0	0	0.129	0.726	0	0.128	0.774
BAZ1A	ARID2	9606.ENSP00000353458	9606.ENSP00000335044	0	0	0	0	0.151	0.243	0	0.203	0.443
BAZ1A	SMARCD1	9606.ENSP00000353458	9606.ENSP00000378414	0	0	0	0	0.062	0.244	0	0.227	0.404
BAZ1A	CHD7	9606.ENSP00000353458	9606.ENSP00000392028	0	0	0	0	0.066	0.171	0	0.334	0.44
BAZ1A	SMC5	9606.ENSP00000353458	9606.ENSP00000354957	0	0	0	0	0.122	0.158	0	0.327	0.459
BCAN	MMP2	9606.ENSP00000331210	9606.ENSP00000219070	0	0	0	0	0	0.27	0.9	0.258	0.941
BCAN	LEPRE1	9606.ENSP00000331210	9606.ENSP00000236040	0	0	0	0	0	0	0	0.431	0.431
BCAN	CSPG4	9606.ENSP00000331210	9606.ENSP00000312506	0	0	0	0	0.088	0	0.3	0.455	0.621
BCAN	PTN	9606.ENSP00000331210	9606.ENSP00000341170	0	0	0	0	0.118	0.324	0	0.168	0.461
BCAT1	GSTZ1	9606.ENSP00000443459	9606.ENSP00000216465	0	0	0	0	0.063	0.533	0	0.072	0.558
BCAT1	UAP1	9606.ENSP00000443459	9606.ENSP00000356903	0	0	0	0	0.063	0.609	0	0	0.617
BCAT1	GOT1	9606.ENSP00000443459	9606.ENSP00000359539	0	0	0	0	0.065	0	0	0.504	0.517
BCAT1	MTHFD2	9606.ENSP00000443459	9606.ENSP00000377617	0.05	0	0	0	0.104	0	0	0.361	0.409
BCAT1	IDH1	9606.ENSP00000443459	9606.ENSP00000390265	0	0	0	0	0.083	0	0	0.503	0.525
BCAT1	ALDH6A1	9606.ENSP00000443459	9606.ENSP00000450436	0	0	0	0	0	0	0	0.407	0.407
BCL9	ADNP	9606.ENSP00000234739	9606.ENSP00000379346	0	0	0	0	0.062	0	0	0.405	0.418
BCL9	PDS5B	9606.ENSP00000234739	9606.ENSP00000313851	0	0	0	0	0	0	0	0.443	0.443
BCL9	SYNJ2	9606.ENSP00000234739	9606.ENSP00000347792	0	0	0	0	0	0	0	0.447	0.447
BCL9	ASH2L	9606.ENSP00000234739	9606.ENSP00000340896	0	0	0	0	0	0	0.6	0	0.6
BCL9	APC	9606.ENSP00000234739	9606.ENSP00000257430	0	0	0	0	0.063	0	0.65	0.321	0.757
BICC1	BAIAP2L1	9606.ENSP00000362993	9606.ENSP00000005260	0	0	0	0	0	0	0	0.432	0.432
BICC1	CCNA2	9606.ENSP00000362993	9606.ENSP00000274026	0	0	0	0	0.192	0	0	0.331	0.436
BICC1	UGDH	9606.ENSP00000362993	9606.ENSP00000319501	0	0	0	0	0.064	0	0	0.484	0.496
BICC1	HMGN1	9606.ENSP00000362993	9606.ENSP00000370125	0	0	0	0	0	0	0	0.425	0.425
BICD2	SUPT16H	9606.ENSP00000349351	9606.ENSP00000216297	0	0	0	0	0	0	0	0.52	0.52
BICD2	KIF1C	9606.ENSP00000349351	9606.ENSP00000320821	0	0	0	0	0.062	0.077	0	0.648	0.668
BICD2	AKAP9	9606.ENSP00000349351	9606.ENSP00000348573	0	0	0	0	0.051	0.369	0	0.143	0.442
BICD2	NUMA1	9606.ENSP00000349351	9606.ENSP00000377298	0	0	0	0	0.062	0	0	0.432	0.444
BICD2	CLIP1	9606.ENSP00000349351	9606.ENSP00000479322	0	0	0	0	0	0.067	0	0.452	0.467
BICD2	SYNE2	9606.ENSP00000349351	9606.ENSP00000350719	0	0	0	0	0.062	0	0	0.661	0.669
BICD2	NEK7	9606.ENSP00000349351	9606.ENSP00000356355	0	0	0	0	0.053	0	0	0.739	0.742
BICD2	DYNLL1	9606.ENSP00000349351	9606.ENSP00000376297	0	0	0	0	0	0	0.6	0.824	0.926
C15orf52	TTC28	9606.ENSP00000453969	9606.ENSP00000381003	0	0	0	0	0	0.135	0	0.4	0.458
CALCOCO2	RB1CC1	9606.ENSP00000398523	9606.ENSP00000025008	0	0	0	0	0	0.653	0	0.963	0.986
CALCOCO2	COPG1	9606.ENSP00000398523	9606.ENSP00000325002	0	0	0	0	0.046	0	0	0.478	0.48
CALCOCO2	SP100	9606.ENSP00000398523	9606.ENSP00000343023	0	0	0	0	0.07	0	0	0.721	0.729
CALCOCO2	MYOF	9606.ENSP00000398523	9606.ENSP00000352208	0	0	0	0	0	0	0	0.646	0.646
CALCOCO2	ATG5	9606.ENSP00000398523	9606.ENSP00000358072	0	0	0	0	0.062	0.27	0	0.723	0.794
CALCOCO2	OPTN	9606.ENSP00000398523	9606.ENSP00000368022	0	0	0	0	0.062	0.131	0	0.883	0.897
CALCOCO2	ATG16L1	9606.ENSP00000398523	9606.ENSP00000375872	0	0	0	0	0	0.273	0	0.69	0.765
CALCOCO2	CCPG1	9606.ENSP00000398523	9606.ENSP00000403400	0	0	0	0	0.062	0	0	0.451	0.463
CAPN2	VCL	9606.ENSP00000295006	9606.ENSP00000211998	0	0	0	0	0.089	0	0	0.396	0.426
CAPN2	ITGA1	9606.ENSP00000295006	9606.ENSP00000282588	0	0	0	0	0	0.061	0.9	0	0.902
CAPN2	ATG5	9606.ENSP00000295006	9606.ENSP00000358072	0	0	0	0	0	0.27	0	0.299	0.466
CAPN2	MSN	9606.ENSP00000295006	9606.ENSP00000353408	0	0	0	0	0.089	0.378	0	0.151	0.478
CAPN2	GMDS	9606.ENSP00000295006	9606.ENSP00000370194	0	0	0	0	0	0.485	0	0	0.485
CAPN2	CASP8	9606.ENSP00000295006	9606.ENSP00000351273	0	0	0	0	0.062	0.058	0	0.671	0.684
CAPN2	MLC1	9606.ENSP00000295006	9606.ENSP00000310375	0	0	0	0	0	0	0.9	0.061	0.902
CAPN2	SRC	9606.ENSP00000295006	9606.ENSP00000362680	0	0	0	0	0	0.057	0.9	0.484	0.947
CASP1	ARHGDIB	9606.ENSP00000433138	9606.ENSP00000228945	0	0	0	0	0.321	0.056	0.9	0.047	0.93
CASP1	MAPK14	9606.ENSP00000433138	9606.ENSP00000229795	0	0	0	0	0	0.057	0	0.416	0.426
CASP1	PYCARD	9606.ENSP00000433138	9606.ENSP00000247470	0	0	0	0	0.201	0.977	0.9	0.995	0.999
CASP1	RIPK1	9606.ENSP00000433138	9606.ENSP00000259808	0	0	0	0	0.062	0.063	0	0.623	0.639
CASP1	GAB1	9606.ENSP00000433138	9606.ENSP00000262995	0	0	0	0	0	0.423	0	0	0.422
CASP1	ANXA5	9606.ENSP00000433138	9606.ENSP00000296511	0	0	0	0	0.057	0	0	0.568	0.575
CASP1	MALT1	9606.ENSP00000433138	9606.ENSP00000319279	0	0	0	0	0.062	0	0	0.391	0.404
CASP1	TRADD	9606.ENSP00000433138	9606.ENSP00000341268	0	0	0	0	0.098	0.056	0	0.488	0.526
CASP1	CASP8	9606.ENSP00000433138	9606.ENSP00000351273	0	0	0	0.578	0.125	0.27	0.8	0.947	0.916
CASP1	NEK7	9606.ENSP00000433138	9606.ENSP00000356355	0	0	0	0	0	0	0	0.605	0.605
CASP1	ATG5	9606.ENSP00000433138	9606.ENSP00000358072	0	0	0	0	0	0.159	0	0.647	0.69
CASP1	GBP2	9606.ENSP00000433138	9606.ENSP00000359497	0	0	0	0	0.553	0	0	0.357	0.7
CASP1	GBP1	9606.ENSP00000433138	9606.ENSP00000359504	0	0	0	0	0.561	0	0	0.291	0.676
CASP1	ATG16L1	9606.ENSP00000433138	9606.ENSP00000375872	0	0	0	0	0	0.27	0	0.54	0.649
CASP1	SERPINB6	9606.ENSP00000433138	9606.ENSP00000484343	0	0	0	0	0	0	0.72	0.138	0.748
CASP8	VCL	9606.ENSP00000351273	9606.ENSP00000211998	0	0	0	0	0	0	0	0.439	0.439
CASP8	MMP2	9606.ENSP00000351273	9606.ENSP00000219070	0	0	0	0	0.062	0	0	0.463	0.474
CASP8	MAPK14	9606.ENSP00000351273	9606.ENSP00000229795	0	0	0	0	0	0.282	0	0.596	0.698
CASP8	CTSD	9606.ENSP00000351273	9606.ENSP00000236671	0	0	0	0	0.052	0.058	0	0.415	0.432
CASP8	PYCARD	9606.ENSP00000351273	9606.ENSP00000247470	0	0	0	0	0.062	0.71	0.8	0.667	0.979
CASP8	HSPB1	9606.ENSP00000351273	9606.ENSP00000248553	0	0	0	0	0	0.058	0	0.467	0.477
CASP8	RIPK1	9606.ENSP00000351273	9606.ENSP00000259808	0	0	0	0	0.063	0.92	0.9	0.995	0.999
CASP8	CCNA2	9606.ENSP00000351273	9606.ENSP00000274026	0	0	0	0	0.062	0	0	0.518	0.528
CASP8	CAPN2	9606.ENSP00000351273	9606.ENSP00000295006	0	0	0	0	0.062	0.058	0	0.671	0.684
CASP8	COL6A3	9606.ENSP00000351273	9606.ENSP00000295550	0	0	0	0	0	0	0.9	0	0.9
CASP8	ANXA5	9606.ENSP00000351273	9606.ENSP00000296511	0	0	0	0	0.062	0	0	0.858	0.861
CASP8	KHDRBS1	9606.ENSP00000351273	9606.ENSP00000313829	0	0	0	0	0.062	0.27	0	0.23	0.427
CASP8	MALT1	9606.ENSP00000351273	9606.ENSP00000319279	0	0	0	0	0.062	0.27	0.8	0.951	0.992
CASP8	PLEC	9606.ENSP00000351273	9606.ENSP00000323856	0	0	0	0	0	0.284	0.9	0.459	0.957
CASP8	COL7A1	9606.ENSP00000351273	9606.ENSP00000332371	0	0	0	0	0	0	0.9	0	0.9
CASP8	HIP1	9606.ENSP00000351273	9606.ENSP00000336747	0	0	0	0	0	0.494	0.8	0	0.894
CASP8	CAV1	9606.ENSP00000351273	9606.ENSP00000339191	0	0	0	0	0.062	0	0	0.466	0.477
CASP8	TRADD	9606.ENSP00000351273	9606.ENSP00000341268	0	0	0	0	0.062	0.878	0.9	0.995	0.999
CASP8	ANXA2	9606.ENSP00000351273	9606.ENSP00000346032	0	0	0	0	0.062	0	0	0.495	0.506
CASP8	ATG16L1	9606.ENSP00000351273	9606.ENSP00000375872	0	0	0	0	0	0	0	0.431	0.431
CASP8	ILK	9606.ENSP00000351273	9606.ENSP00000379975	0	0	0	0	0	0.307	0	0.218	0.435
CASP8	KRT18	9606.ENSP00000351273	9606.ENSP00000373487	0	0	0	0	0	0.213	0	0.316	0.438
CASP8	PRKCD	9606.ENSP00000351273	9606.ENSP00000378217	0	0	0	0	0.062	0	0	0.458	0.469
CASP8	ANXA4	9606.ENSP00000351273	9606.ENSP00000377833	0	0	0	0	0	0	0	0.504	0.504
CASP8	OPTN	9606.ENSP00000351273	9606.ENSP00000368022	0	0	0	0	0	0.27	0	0.453	0.583
CASP8	MAP3K1	9606.ENSP00000351273	9606.ENSP00000382423	0	0	0	0	0.062	0	0	0.598	0.606
CASP8	COL5A2	9606.ENSP00000351273	9606.ENSP00000364000	0	0	0	0	0	0	0.9	0	0.9
CASP8	CASP1	9606.ENSP00000351273	9606.ENSP00000433138	0	0	0	0.578	0.125	0.27	0.8	0.947	0.916
CASP8	CYLD	9606.ENSP00000351273	9606.ENSP00000392025	0	0	0	0	0	0.173	0.8	0.71	0.947
CASP8	ATG5	9606.ENSP00000351273	9606.ENSP00000358072	0	0	0	0	0.054	0.372	0	0.945	0.965
CASP8	SRC	9606.ENSP00000351273	9606.ENSP00000362680	0	0	0	0	0	0.497	0	0.964	0.981
CASP8	ITGB3	9606.ENSP00000351273	9606.ENSP00000452786	0	0	0	0	0.062	0	0.9	0.904	0.99
CAV1	VCL	9606.ENSP00000339191	9606.ENSP00000211998	0	0	0	0	0.103	0.117	0	0.64	0.69
CAV1	MMP2	9606.ENSP00000339191	9606.ENSP00000219070	0	0	0	0	0.23	0	0	0.469	0.573
CAV1	ITGB8	9606.ENSP00000339191	9606.ENSP00000222573	0	0	0	0	0	0	0.6	0.145	0.643
CAV1	VTN	9606.ENSP00000339191	9606.ENSP00000226218	0	0	0	0	0	0	0	0.407	0.407
CAV1	LOX	9606.ENSP00000339191	9606.ENSP00000231004	0	0	0	0	0.342	0	0	0.371	0.568
CAV1	HSPB1	9606.ENSP00000339191	9606.ENSP00000248553	0	0	0	0	0.097	0.129	0	0.325	0.422
CAV1	RIPK1	9606.ENSP00000339191	9606.ENSP00000259808	0	0	0	0	0	0.058	0.9	0.092	0.907
CAV1	THBS1	9606.ENSP00000339191	9606.ENSP00000260356	0	0	0	0	0.14	0	0	0.402	0.464
CAV1	PDGFRB	9606.ENSP00000339191	9606.ENSP00000261799	0	0	0	0	0.117	0.341	0	0.298	0.556
CAV1	EHD2	9606.ENSP00000339191	9606.ENSP00000263277	0	0	0	0	0.302	0	0	0.528	0.656
CAV1	ITGA1	9606.ENSP00000339191	9606.ENSP00000282588	0	0	0	0	0.096	0	0.9	0.671	0.967
CAV1	ANXA5	9606.ENSP00000339191	9606.ENSP00000296511	0	0	0	0	0.129	0	0	0.371	0.429
CAV1	RICTOR	9606.ENSP00000339191	9606.ENSP00000296782	0	0	0	0	0	0	0	0.447	0.447
CAV1	MET	9606.ENSP00000339191	9606.ENSP00000317272	0	0	0	0	0.214	0.058	0	0.392	0.51
CAV1	TGFB2	9606.ENSP00000339191	9606.ENSP00000355896	0	0	0	0	0.156	0	0	0.319	0.4
CAV1	NNMT	9606.ENSP00000339191	9606.ENSP00000441434	0	0	0	0	0.299	0	0	0.186	0.405
CAV1	MSN	9606.ENSP00000339191	9606.ENSP00000353408	0	0	0	0	0.08	0	0	0.392	0.417
CAV1	CD9	9606.ENSP00000339191	9606.ENSP00000371958	0	0	0	0	0.098	0	0	0.39	0.426
CAV1	MYOF	9606.ENSP00000339191	9606.ENSP00000352208	0	0	0	0	0.262	0	0	0.264	0.434
CAV1	PI4K2A	9606.ENSP00000339191	9606.ENSP00000359665	0	0	0	0	0	0	0	0.456	0.456
CAV1	MYLK	9606.ENSP00000339191	9606.ENSP00000353452	0	0	0	0	0.076	0	0	0.456	0.475
CAV1	CASP8	9606.ENSP00000339191	9606.ENSP00000351273	0	0	0	0	0.062	0	0	0.466	0.477
CAV1	SLC16A3	9606.ENSP00000339191	9606.ENSP00000463978	0	0	0	0	0.069	0	0	0.464	0.479
CAV1	PACSIN3	9606.ENSP00000339191	9606.ENSP00000440945	0	0	0	0	0.126	0	0	0.445	0.494
CAV1	HNRNPA2B1	9606.ENSP00000339191	9606.ENSP00000346694	0	0	0	0	0	0	0	0.526	0.526
CAV1	COL18A1	9606.ENSP00000339191	9606.ENSP00000347665	0	0	0	0	0.107	0	0	0.563	0.593
CAV1	ITGB3	9606.ENSP00000339191	9606.ENSP00000452786	0	0	0	0	0.078	0	0.6	0.284	0.713
CAV1	ILK	9606.ENSP00000339191	9606.ENSP00000379975	0	0	0	0	0.063	0.213	0	0.764	0.811
CAV1	ATG5	9606.ENSP00000339191	9606.ENSP00000358072	0	0	0	0	0	0.27	0	0.822	0.865
CAV1	TGFBR2	9606.ENSP00000339191	9606.ENSP00000351905	0	0	0	0	0.125	0.282	0.9	0.336	0.952
CAV1	TRADD	9606.ENSP00000339191	9606.ENSP00000341268	0	0	0	0	0	0.27	0.9	0.453	0.956
CAV1	ANXA2	9606.ENSP00000339191	9606.ENSP00000346032	0	0	0	0	0.2	0	0	0.967	0.973
CAV1	SHC1	9606.ENSP00000339191	9606.ENSP00000401303	0	0	0	0	0.097	0	0.9	0.767	0.977
CAV1	FLNA	9606.ENSP00000339191	9606.ENSP00000358866	0	0	0	0	0.088	0.213	0	0.988	0.99
CAV1	PTRF	9606.ENSP00000339191	9606.ENSP00000349541	0	0	0	0	0.367	0.732	0	0.984	0.997
CAV1	SRC	9606.ENSP00000339191	9606.ENSP00000362680	0	0	0	0	0	0.737	0.9	0.988	0.999
CBLB	PDGFRB	9606.ENSP00000264122	9606.ENSP00000261799	0	0	0	0	0	0.485	0	0.042	0.485
CBLB	NEDD4	9606.ENSP00000264122	9606.ENSP00000424827	0	0	0	0	0.062	0.423	0	0.299	0.588
CBLB	SRC	9606.ENSP00000264122	9606.ENSP00000362680	0	0	0	0	0.062	0.488	0	0.232	0.599
CBLB	CD2AP	9606.ENSP00000264122	9606.ENSP00000352264	0	0	0	0	0	0.859	0	0.089	0.866
CBX3	HDAC7	9606.ENSP00000336687	9606.ENSP00000080059	0	0	0	0	0.062	0.262	0	0.207	0.403
CBX3	CBX5	9606.ENSP00000336687	9606.ENSP00000209875	0	0	0	0.958	0.085	0.87	0	0.914	0.88
CBX3	SUPT16H	9606.ENSP00000336687	9606.ENSP00000216297	0	0	0	0	0.172	0.262	0	0.154	0.438
CBX3	TRIM28	9606.ENSP00000336687	9606.ENSP00000253024	0	0	0	0	0.106	0.884	0	0.679	0.964
CBX3	LMNB1	9606.ENSP00000336687	9606.ENSP00000261366	0	0	0	0	0.111	0.147	0	0.63	0.695
CBX3	POGZ	9606.ENSP00000336687	9606.ENSP00000271715	0	0	0	0	0.075	0.782	0	0.177	0.82
CBX3	SMARCA5	9606.ENSP00000336687	9606.ENSP00000283131	0	0	0	0	0.187	0.183	0	0.455	0.606
CBX3	HNRNPU	9606.ENSP00000336687	9606.ENSP00000283179	0	0	0	0	0.19	0	0	0.43	0.519
CBX3	RAD21	9606.ENSP00000336687	9606.ENSP00000297338	0	0	0	0	0.147	0.213	0	0.304	0.492
CBX3	HIST1H1E	9606.ENSP00000336687	9606.ENSP00000307705	0	0	0	0	0.053	0.971	0	0.322	0.98
CBX3	POLE	9606.ENSP00000336687	9606.ENSP00000322570	0	0	0	0	0.135	0.233	0	0.257	0.464
CBX3	SMCHD1	9606.ENSP00000336687	9606.ENSP00000326603	0	0	0	0	0	0	0	0.685	0.685
CBX3	CUL4B	9606.ENSP00000336687	9606.ENSP00000384109	0	0	0	0	0.069	0.27	0	0.19	0.401
CBX3	SETD2	9606.ENSP00000336687	9606.ENSP00000386759	0	0	0	0	0.07	0.178	0	0.381	0.486
CBX3	MATR3	9606.ENSP00000336687	9606.ENSP00000354346	0	0	0	0	0.348	0	0	0.264	0.499
CBX3	TRIM24	9606.ENSP00000336687	9606.ENSP00000340507	0	0	0	0	0.134	0.481	0	0.321	0.668
CBX3	SP100	9606.ENSP00000336687	9606.ENSP00000343023	0	0	0	0	0.062	0.626	0	0.146	0.674
CBX3	MBD3	9606.ENSP00000336687	9606.ENSP00000412302	0	0	0	0	0.097	0	0.65	0.093	0.688
CBX3	ADNP	9606.ENSP00000336687	9606.ENSP00000379346	0	0	0	0	0.079	0.68	0	0.154	0.729
CBX3	HNRNPA2B1	9606.ENSP00000336687	9606.ENSP00000346694	0	0	0	0	0.419	0.13	0	0.602	0.781
CBX3	CHAMP1	9606.ENSP00000336687	9606.ENSP00000354730	0	0	0	0	0.045	0.828	0	0	0.828
CBX3	EHMT1	9606.ENSP00000336687	9606.ENSP00000417980	0	0	0	0	0.118	0.257	0.6	0.451	0.837
CBX3	KDM1A	9606.ENSP00000336687	9606.ENSP00000383042	0	0	0	0	0.072	0.174	0	0.974	0.978
CBX5	HDAC7	9606.ENSP00000209875	9606.ENSP00000080059	0	0	0	0	0.062	0.262	0	0.268	0.449
CBX5	SMC5	9606.ENSP00000209875	9606.ENSP00000354957	0	0	0	0	0.064	0.146	0	0.317	0.407
CBX5	GTF3C1	9606.ENSP00000209875	9606.ENSP00000348510	0	0	0	0	0.046	0	0	0.404	0.407
CBX5	DUSP3	9606.ENSP00000209875	9606.ENSP00000226004	0	0	0	0	0.062	0.072	0	0.375	0.408
CBX5	SETD2	9606.ENSP00000209875	9606.ENSP00000386759	0	0	0	0	0.063	0.178	0	0.327	0.436
CBX5	POLE	9606.ENSP00000209875	9606.ENSP00000322570	0	0	0	0	0.097	0.233	0	0.257	0.44
CBX5	KDM1A	9606.ENSP00000209875	9606.ENSP00000383042	0	0	0	0	0.049	0.174	0	0.35	0.445
CBX5	HIST1H1C	9606.ENSP00000209875	9606.ENSP00000339566	0	0	0	0	0	0.158	0	0.387	0.461
CBX5	SUPT16H	9606.ENSP00000209875	9606.ENSP00000216297	0	0	0	0	0.141	0.262	0	0.224	0.465
CBX5	HDLBP	9606.ENSP00000209875	9606.ENSP00000375836	0	0	0	0	0.045	0.343	0	0.252	0.49
CBX5	WRN	9606.ENSP00000209875	9606.ENSP00000298139	0	0	0	0	0.064	0.27	0	0.339	0.509
CBX5	SMARCA5	9606.ENSP00000209875	9606.ENSP00000283131	0	0	0	0	0.109	0.183	0	0.386	0.514
CBX5	LMNB1	9606.ENSP00000209875	9606.ENSP00000261366	0	0	0	0	0.072	0.147	0	0.467	0.541
CBX5	HIST1H1E	9606.ENSP00000209875	9606.ENSP00000307705	0	0	0	0	0	0.359	0	0.579	0.719
CBX5	CHAMP1	9606.ENSP00000209875	9606.ENSP00000354730	0	0	0	0	0	0.741	0	0	0.741
CBX5	EHMT1	9606.ENSP00000209875	9606.ENSP00000417980	0	0	0	0	0.073	0.687	0	0.302	0.78
CBX5	CBX3	9606.ENSP00000209875	9606.ENSP00000336687	0	0	0	0.958	0.085	0.87	0	0.914	0.88
CBX5	ADNP	9606.ENSP00000209875	9606.ENSP00000379346	0	0	0	0	0.071	0.641	0	0.679	0.883
CBX5	SP100	9606.ENSP00000209875	9606.ENSP00000343023	0	0	0	0	0.062	0.877	0	0.232	0.904
CBX5	TRIM24	9606.ENSP00000209875	9606.ENSP00000340507	0	0	0	0	0.062	0.576	0	0.781	0.905
CBX5	POGZ	9606.ENSP00000209875	9606.ENSP00000271715	0	0	0	0	0	0.799	0	0.607	0.917
CBX5	TRIM28	9606.ENSP00000209875	9606.ENSP00000253024	0	0	0	0	0.086	0.91	0	0.889	0.99
CCDC53	VASP	9606.ENSP00000240079	9606.ENSP00000245932	0	0	0	0	0	0	0	0.421	0.42
CCDC53	OPTN	9606.ENSP00000240079	9606.ENSP00000368022	0	0	0	0	0	0.679	0	0	0.679
CCDC53	VPS26A	9606.ENSP00000240079	9606.ENSP00000362480	0	0	0	0	0.059	0	0	0.702	0.708
CCDC53	WASH1	9606.ENSP00000240079	9606.ENSP00000485627	0	0	0	0	0	0.488	0.9	0.854	0.991
CCDC53	KIAA0196	9606.ENSP00000240079	9606.ENSP00000318016	0	0	0	0	0.091	0.893	0.9	0.988	0.999
CCNA2	RPA1	9606.ENSP00000274026	9606.ENSP00000254719	0	0	0	0	0.15	0.27	0	0.473	0.645
CCNA2	LMNB1	9606.ENSP00000274026	9606.ENSP00000261366	0	0	0	0	0.819	0	0	0.326	0.873
CCNA2	RAD21	9606.ENSP00000274026	9606.ENSP00000297338	0	0	0	0	0.127	0.06	0	0.355	0.425
CCNA2	HDLBP	9606.ENSP00000274026	9606.ENSP00000375836	0	0	0	0	0.162	0	0	0.343	0.425
CCNA2	SOX2	9606.ENSP00000274026	9606.ENSP00000323588	0	0	0	0	0.077	0.056	0	0.396	0.428
CCNA2	SMC1A	9606.ENSP00000274026	9606.ENSP00000323421	0	0	0	0	0.138	0.06	0	0.358	0.435
CCNA2	BICC1	9606.ENSP00000274026	9606.ENSP00000362993	0	0	0	0	0.192	0	0	0.331	0.436
CCNA2	FABP7	9606.ENSP00000274026	9606.ENSP00000357429	0	0	0	0	0	0	0	0.447	0.447
CCNA2	POLE	9606.ENSP00000274026	9606.ENSP00000322570	0	0	0	0	0.276	0.132	0	0.226	0.471
CCNA2	TAF1	9606.ENSP00000274026	9606.ENSP00000406549	0	0	0	0	0.064	0.225	0	0.366	0.5
CCNA2	CASP8	9606.ENSP00000274026	9606.ENSP00000351273	0	0	0	0	0.062	0	0	0.518	0.528
CCNA2	STMN1	9606.ENSP00000274026	9606.ENSP00000410452	0	0	0	0	0.391	0	0	0.321	0.569
CCNA2	ANXA5	9606.ENSP00000274026	9606.ENSP00000296511	0	0	0	0	0	0.059	0	0.603	0.61
CCNA2	SRC	9606.ENSP00000274026	9606.ENSP00000362680	0	0	0	0	0	0.317	0	0.464	0.618
CCNA2	PSMC5	9606.ENSP00000274026	9606.ENSP00000310572	0	0	0	0	0.049	0.077	0.6	0.067	0.628
CCNA2	CIZ1	9606.ENSP00000274026	9606.ENSP00000439244	0	0	0	0	0	0	0	0.699	0.699
CCNA2	CUX1	9606.ENSP00000274026	9606.ENSP00000353401	0	0	0	0	0	0.062	0	0.725	0.731
CCNA2	FANCI	9606.ENSP00000274026	9606.ENSP00000310842	0	0	0	0	0.815	0	0	0.234	0.852
CCNA2	ELAVL1	9606.ENSP00000274026	9606.ENSP00000385269	0	0	0	0	0.082	0	0.8	0.464	0.893
CCPG1	RB1CC1	9606.ENSP00000403400	9606.ENSP00000025008	0	0	0	0	0.143	0	0	0.977	0.979
CCPG1	DNAJC21	9606.ENSP00000403400	9606.ENSP00000371451	0	0	0	0	0.049	0	0	0.414	0.418
CCPG1	CALCOCO2	9606.ENSP00000403400	9606.ENSP00000398523	0	0	0	0	0.062	0	0	0.451	0.463
CD2AP	MYH9	9606.ENSP00000352264	9606.ENSP00000216181	0	0	0	0	0.092	0.058	0	0.462	0.499
CD2AP	SALL1	9606.ENSP00000352264	9606.ENSP00000251020	0	0	0	0	0	0	0	0.43	0.43
CD2AP	ACTN4	9606.ENSP00000352264	9606.ENSP00000252699	0	0	0	0	0	0.056	0	0.884	0.887
CD2AP	MICAL2	9606.ENSP00000352264	9606.ENSP00000256194	0	0	0	0	0	0.056	0.54	0.066	0.558
CD2AP	SCPEP1	9606.ENSP00000352264	9606.ENSP00000262288	0	0	0	0	0	0.681	0	0	0.681
CD2AP	CBLB	9606.ENSP00000352264	9606.ENSP00000264122	0	0	0	0	0	0.859	0	0.089	0.866
CD2AP	PDLIM2	9606.ENSP00000352264	9606.ENSP00000312634	0	0	0	0	0	0	0.54	0	0.54
CD2AP	EHBP1L1	9606.ENSP00000352264	9606.ENSP00000312671	0	0	0	0	0	0.056	0.54	0	0.547
CD2AP	SNX18	9606.ENSP00000352264	9606.ENSP00000317332	0	0	0	0	0	0	0	0.463	0.463
CD2AP	SPECC1L	9606.ENSP00000352264	9606.ENSP00000325785	0	0	0	0	0	0.056	0.54	0	0.547
CD2AP	NEXN	9606.ENSP00000352264	9606.ENSP00000333938	0	0	0	0	0	0	0	0.457	0.457
CD2AP	PDLIM7	9606.ENSP00000352264	9606.ENSP00000348099	0	0	0	0	0	0	0.54	0	0.54
CD2AP	KIRREL	9606.ENSP00000352264	9606.ENSP00000352138	0	0	0	0	0	0.114	0.9	0.824	0.983
CD2AP	SMTN	9606.ENSP00000352264	9606.ENSP00000484398	0	0	0	0	0	0.056	0.54	0	0.547
CD2AP	SRC	9606.ENSP00000352264	9606.ENSP00000362680	0	0	0	0	0	0.226	0	0.485	0.585
CD2AP	SYNPO	9606.ENSP00000352264	9606.ENSP00000377789	0	0	0	0	0	0	0	0.848	0.848
CD2AP	MYO1C	9606.ENSP00000352264	9606.ENSP00000352834	0	0	0	0	0.056	0.058	0.9	0.346	0.934
CD9	THBS1	9606.ENSP00000371958	9606.ENSP00000260356	0	0	0	0	0.062	0	0	0.432	0.444
CD9	PDGFRB	9606.ENSP00000371958	9606.ENSP00000261799	0	0	0	0	0.062	0.27	0	0.301	0.479
CD9	ITGA1	9606.ENSP00000371958	9606.ENSP00000282588	0	0	0	0	0	0.058	0	0.452	0.461
CD9	ANXA5	9606.ENSP00000371958	9606.ENSP00000296511	0	0	0	0	0.101	0	0	0.69	0.709
CD9	SOX2	9606.ENSP00000371958	9606.ENSP00000323588	0	0	0	0	0	0	0	0.417	0.416
CD9	CAV1	9606.ENSP00000371958	9606.ENSP00000339191	0	0	0	0	0.098	0	0	0.39	0.426
CD9	ATP7A	9606.ENSP00000371958	9606.ENSP00000345728	0	0	0	0	0	0.27	0	0.22	0.406
CD9	ANXA2	9606.ENSP00000371958	9606.ENSP00000346032	0	0	0	0	0.105	0	0	0.659	0.682
CD9	SLC3A2	9606.ENSP00000371958	9606.ENSP00000367123	0	0	0	0	0.062	0.486	0	0.212	0.586
CD9	TRIM16	9606.ENSP00000371958	9606.ENSP00000463188	0	0	0	0	0	0	0	0.5	0.499
CD9	RAB27A	9606.ENSP00000371958	9606.ENSP00000379601	0	0	0	0	0.05	0	0	0.567	0.571
CD9	ANXA4	9606.ENSP00000371958	9606.ENSP00000377833	0	0	0	0	0.063	0	0	0.662	0.669
CD9	ANXA11	9606.ENSP00000371958	9606.ENSP00000398610	0	0	0	0	0	0	0	0.707	0.707
CD9	MME	9606.ENSP00000371958	9606.ENSP00000418525	0	0	0	0	0	0.27	0	0.66	0.741
CD9	ITGB3	9606.ENSP00000371958	9606.ENSP00000452786	0	0	0	0	0.065	0	0.5	0.592	0.792
CES1	MAPK14	9606.ENSP00000353720	9606.ENSP00000229795	0	0	0	0	0	0	0	0.469	0.469
CES1	MDH2	9606.ENSP00000353720	9606.ENSP00000327070	0	0	0	0	0.065	0.105	0	0.381	0.437
CES1	NCEH1	9606.ENSP00000353720	9606.ENSP00000442464	0.05	0	0	0	0.062	0	0	0.751	0.759
CGGBP1	LUZP1	9606.ENSP00000381429	9606.ENSP00000303758	0	0	0	0	0	0	0	0.454	0.454
CGGBP1	TMEM209	9606.ENSP00000381429	9606.ENSP00000380747	0	0	0	0	0	0	0	0.447	0.447
CHAMP1	CBX5	9606.ENSP00000354730	9606.ENSP00000209875	0	0	0	0	0	0.741	0	0	0.741
CHAMP1	POGZ	9606.ENSP00000354730	9606.ENSP00000271715	0	0	0	0	0.093	0.879	0	0.754	0.97
CHAMP1	GLYR1	9606.ENSP00000354730	9606.ENSP00000322716	0	0	0	0	0.046	0	0	0.667	0.669
CHAMP1	CBX3	9606.ENSP00000354730	9606.ENSP00000336687	0	0	0	0	0.045	0.828	0	0	0.828
CHD7	SUPT16H	9606.ENSP00000392028	9606.ENSP00000216297	0	0	0	0	0.096	0.569	0	0.423	0.755
CHD7	SOX9	9606.ENSP00000392028	9606.ENSP00000245479	0	0	0	0	0	0.058	0	0.477	0.487
CHD7	SALL1	9606.ENSP00000392028	9606.ENSP00000251020	0	0	0	0	0	0.077	0	0.38	0.404
CHD7	KMT2C	9606.ENSP00000392028	9606.ENSP00000262189	0	0	0	0	0.165	0.153	0	0.396	0.536
CHD7	SMARCA5	9606.ENSP00000392028	9606.ENSP00000283131	0	0	0	0.745	0.146	0.31	0	0.484	0.458
CHD7	ARID1A	9606.ENSP00000392028	9606.ENSP00000320485	0	0	0	0	0.111	0.367	0	0.251	0.542
CHD7	SOX2	9606.ENSP00000392028	9606.ENSP00000323588	0	0	0	0	0.085	0.664	0	0.986	0.995
CHD7	ARID2	9606.ENSP00000392028	9606.ENSP00000335044	0	0	0	0	0.082	0.518	0	0.49	0.755
CHD7	ASH2L	9606.ENSP00000392028	9606.ENSP00000340896	0	0	0	0	0.073	0.374	0	0.351	0.591
CHD7	SLC25A46	9606.ENSP00000392028	9606.ENSP00000348211	0	0	0	0	0	0	0	0.406	0.406
CHD7	BAZ1A	9606.ENSP00000392028	9606.ENSP00000353458	0	0	0	0	0.066	0.171	0	0.334	0.44
CHD7	SMARCD1	9606.ENSP00000392028	9606.ENSP00000378414	0	0	0	0	0.084	0.415	0	0.215	0.543
CHD7	SETD2	9606.ENSP00000392028	9606.ENSP00000386759	0	0	0	0	0.183	0.223	0	0.442	0.615
CHD7	TAF1	9606.ENSP00000392028	9606.ENSP00000406549	0	0	0	0	0.194	0.232	0	0.315	0.539
CIZ1	SAFB2	9606.ENSP00000439244	9606.ENSP00000252542	0	0	0	0	0.115	0.13	0	0.45	0.539
CIZ1	CCNA2	9606.ENSP00000439244	9606.ENSP00000274026	0	0	0	0	0	0	0	0.699	0.699
CIZ1	HNRNPU	9606.ENSP00000439244	9606.ENSP00000283179	0	0	0	0	0.093	0	0	0.408	0.441
CIZ1	DYNLL1	9606.ENSP00000439244	9606.ENSP00000376297	0	0	0	0	0	0.316	0	0.238	0.456
CIZ1	PHLDB2	9606.ENSP00000439244	9606.ENSP00000405405	0	0	0	0	0	0	0	0.416	0.416
CIZ1	TAF1	9606.ENSP00000439244	9606.ENSP00000406549	0	0	0	0	0	0	0	0.558	0.558
CIZ1	KIAA1958	9606.ENSP00000439244	9606.ENSP00000440504	0	0	0	0	0	0	0	0.532	0.532
CIZ1	SAFB	9606.ENSP00000439244	9606.ENSP00000467423	0	0	0	0	0.116	0	0	0.646	0.674
CKAP4	IKBIP	9606.ENSP00000367265	9606.ENSP00000299157	0	0	0	0	0.089	0	0	0.47	0.497
CLIP1	APC	9606.ENSP00000479322	9606.ENSP00000257430	0	0	0	0	0.065	0.388	0	0.543	0.716
CLIP1	CNN2	9606.ENSP00000479322	9606.ENSP00000263097	0	0	0	0	0.062	0	0	0.451	0.463
CLIP1	GCC2	9606.ENSP00000479322	9606.ENSP00000307939	0	0	0	0	0.083	0	0	0.488	0.511
CLIP1	AKAP9	9606.ENSP00000479322	9606.ENSP00000348573	0	0	0	0	0.063	0	0	0.482	0.494
CLIP1	BICD2	9606.ENSP00000479322	9606.ENSP00000349351	0	0	0	0	0	0.067	0	0.452	0.467
CLIP1	MACF1	9606.ENSP00000479322	9606.ENSP00000354573	0	0	0	0	0.062	0.058	0	0.642	0.656
CLIP1	KIF21A	9606.ENSP00000479322	9606.ENSP00000354878	0	0	0	0	0.062	0.205	0	0.373	0.492
CLIP1	FLNA	9606.ENSP00000479322	9606.ENSP00000358866	0	0	0	0	0.064	0.058	0	0.402	0.427
CLIP1	DYNLL1	9606.ENSP00000479322	9606.ENSP00000376297	0	0	0	0	0.049	0.202	0	0.386	0.493
CLIP1	NUMA1	9606.ENSP00000479322	9606.ENSP00000377298	0	0	0	0	0.055	0	0	0.396	0.404
CLIP1	MAP3K1	9606.ENSP00000479322	9606.ENSP00000382423	0	0	0	0	0.049	0	0	0.419	0.423
CLIP1	ARRB2	9606.ENSP00000479322	9606.ENSP00000403701	0	0	0	0	0	0	0	0.539	0.539
CLIP1	PHLDB2	9606.ENSP00000479322	9606.ENSP00000405405	0	0	0	0	0	0	0	0.632	0.632
CLIP1	STMN1	9606.ENSP00000479322	9606.ENSP00000410452	0	0	0	0	0.049	0	0	0.491	0.496
CLIP1	AP3B2	9606.ENSP00000479322	9606.ENSP00000440984	0	0	0	0	0.062	0	0	0.63	0.638
CLIP2	DYNLL1	9606.ENSP00000223398	9606.ENSP00000376297	0	0	0	0	0.062	0.202	0	0.266	0.402
CLIP2	MACF1	9606.ENSP00000223398	9606.ENSP00000354573	0	0	0	0	0.062	0.058	0	0.449	0.47
CLIP2	PHLDB2	9606.ENSP00000223398	9606.ENSP00000405405	0	0	0	0	0	0	0	0.516	0.516
CLIP2	GCC2	9606.ENSP00000223398	9606.ENSP00000307939	0	0	0	0	0.062	0	0	0.508	0.519
CMIP	FLNA	9606.ENSP00000446100	9606.ENSP00000358866	0	0	0	0	0	0.27	0	0.887	0.914
CMIP	GMDS	9606.ENSP00000446100	9606.ENSP00000370194	0	0	0	0	0	0	0	0.479	0.479
CMIP	FLNB	9606.ENSP00000446100	9606.ENSP00000420213	0	0	0	0	0	0	0	0.575	0.575
CMIP	ROBO1	9606.ENSP00000446100	9606.ENSP00000420321	0	0	0	0	0	0	0	0.478	0.478
CNN2	VCL	9606.ENSP00000263097	9606.ENSP00000211998	0	0	0	0	0.099	0	0	0.549	0.576
CNN2	PFN1	9606.ENSP00000263097	9606.ENSP00000225655	0	0	0	0	0.146	0.243	0	0.187	0.428
CNN2	DSTN	9606.ENSP00000263097	9606.ENSP00000246069	0	0	0	0	0.062	0.249	0	0.229	0.409
CNN2	EHBP1L1	9606.ENSP00000263097	9606.ENSP00000312671	0	0	0	0	0.062	0.167	0	0.303	0.407
CNN2	FLNB	9606.ENSP00000263097	9606.ENSP00000420213	0	0	0	0	0.109	0.167	0	0.274	0.414
CNN2	ILK	9606.ENSP00000263097	9606.ENSP00000379975	0	0	0	0	0.084	0.062	0	0.403	0.442
CNN2	EHD2	9606.ENSP00000263097	9606.ENSP00000263277	0	0	0	0	0.084	0	0	0.43	0.455
CNN2	CLIP1	9606.ENSP00000263097	9606.ENSP00000479322	0	0	0	0	0.062	0	0	0.451	0.463
CNN2	MYLK	9606.ENSP00000263097	9606.ENSP00000353452	0	0	0	0	0.065	0	0	0.453	0.467
CNN2	FLNA	9606.ENSP00000263097	9606.ENSP00000358866	0	0	0	0	0.163	0.167	0	0.308	0.476
CNN2	SPECC1L	9606.ENSP00000263097	9606.ENSP00000325785	0	0	0	0	0.064	0.167	0	0.384	0.477
CNN2	MACF1	9606.ENSP00000263097	9606.ENSP00000354573	0	0	0	0	0.062	0.167	0	0.423	0.509
CNN2	PLEC	9606.ENSP00000263097	9606.ENSP00000323856	0	0	0	0	0.062	0.167	0	0.52	0.592
CNN2	SMTN	9606.ENSP00000263097	9606.ENSP00000484398	0	0	0	0	0.064	0.167	0	0.693	0.739
COL12A1	MMP2	9606.ENSP00000325146	9606.ENSP00000219070	0	0	0	0	0.265	0.243	0	0.377	0.624
COL12A1	LAMB1	9606.ENSP00000325146	9606.ENSP00000222399	0	0	0	0	0.346	0.072	0	0.393	0.6
COL12A1	PCOLCE	9606.ENSP00000325146	9606.ENSP00000223061	0	0	0	0	0.236	0.151	0	0.354	0.544
COL12A1	LOX	9606.ENSP00000325146	9606.ENSP00000231004	0	0	0	0	0.365	0	0	0.269	0.517
COL12A1	LEPRE1	9606.ENSP00000325146	9606.ENSP00000236040	0	0	0	0	0.055	0	0.6	0.265	0.698
COL12A1	THBS1	9606.ENSP00000325146	9606.ENSP00000260356	0	0	0	0	0.215	0.056	0	0.377	0.499
COL12A1	PLOD2	9606.ENSP00000325146	9606.ENSP00000282903	0	0	0	0	0.224	0.078	0.6	0.231	0.75
COL12A1	COL6A3	9606.ENSP00000325146	9606.ENSP00000295550	0	0	0	0.557	0.232	0	0.3	0.674	0.603
COL12A1	CRTAP	9606.ENSP00000325146	9606.ENSP00000323696	0	0	0	0	0.09	0	0.6	0	0.62
COL12A1	KIRREL	9606.ENSP00000325146	9606.ENSP00000352138	0	0	0	0	0.355	0	0	0.136	0.419
COL12A1	COL18A1	9606.ENSP00000325146	9606.ENSP00000347665	0	0	0	0.556	0.119	0	0.3	0.357	0.451
COL12A1	TGFBI	9606.ENSP00000325146	9606.ENSP00000416330	0	0	0	0	0.202	0.103	0	0.366	0.507
COL12A1	SERPINB6	9606.ENSP00000325146	9606.ENSP00000484343	0	0	0	0	0	0.059	0	0.633	0.64
COL12A1	COL5A2	9606.ENSP00000325146	9606.ENSP00000364000	0	0	0	0.553	0.563	0.169	0.3	0.693	0.807
COL12A1	COL7A1	9606.ENSP00000325146	9606.ENSP00000332371	0	0	0	0.589	0.246	0.153	0.72	0.547	0.847
COL12A1	P4HA2	9606.ENSP00000325146	9606.ENSP00000384999	0	0	0	0	0.149	0	0.9	0.193	0.925
COL18A1	MMP2	9606.ENSP00000347665	9606.ENSP00000219070	0	0	0	0	0.184	0.638	0.9	0.746	0.991
COL18A1	LAMB1	9606.ENSP00000347665	9606.ENSP00000222399	0	0	0	0	0.111	0	0.6	0.307	0.732
COL18A1	PCOLCE	9606.ENSP00000347665	9606.ENSP00000223061	0	0	0	0	0.148	0.417	0	0.453	0.704
COL18A1	VTN	9606.ENSP00000347665	9606.ENSP00000226218	0	0	0	0	0.09	0	0	0.536	0.559
COL18A1	IGFBP2	9606.ENSP00000347665	9606.ENSP00000233809	0	0	0	0	0.098	0	0	0.363	0.4
COL18A1	LEPRE1	9606.ENSP00000347665	9606.ENSP00000236040	0	0	0	0	0	0	0.6	0	0.6
COL18A1	CTSD	9606.ENSP00000347665	9606.ENSP00000236671	0	0	0	0	0.089	0	0.9	0.156	0.916
COL18A1	THBS1	9606.ENSP00000347665	9606.ENSP00000260356	0	0	0	0	0.075	0.234	0	0.731	0.792
COL18A1	ARFGEF1	9606.ENSP00000347665	9606.ENSP00000262215	0	0	0	0	0	0	0	0.536	0.536
COL18A1	PLOD2	9606.ENSP00000347665	9606.ENSP00000282903	0	0	0	0	0.062	0	0.6	0.212	0.678
COL18A1	COL6A3	9606.ENSP00000347665	9606.ENSP00000295550	0	0	0	0.561	0.085	0	0.3	0.366	0.431
COL18A1	ANXA5	9606.ENSP00000347665	9606.ENSP00000296511	0	0	0	0	0	0	0	0.535	0.535
COL18A1	KHDRBS1	9606.ENSP00000347665	9606.ENSP00000313829	0	0	0	0	0	0	0	0.444	0.444
COL18A1	CRTAP	9606.ENSP00000347665	9606.ENSP00000323696	0	0	0	0	0.076	0	0.6	0	0.614
COL18A1	COL12A1	9606.ENSP00000347665	9606.ENSP00000325146	0	0	0	0.556	0.119	0	0.3	0.357	0.451
COL18A1	COL7A1	9606.ENSP00000347665	9606.ENSP00000332371	0	0	0	0.605	0.149	0	0.3	0.375	0.464
COL18A1	CAV1	9606.ENSP00000347665	9606.ENSP00000339191	0	0	0	0	0.107	0	0	0.563	0.593
COL18A1	CTSL	9606.ENSP00000347665	9606.ENSP00000345344	0	0	0	0	0.065	0.213	0.9	0.459	0.954
COL18A1	COL5A2	9606.ENSP00000347665	9606.ENSP00000364000	0	0	0	0.598	0.145	0	0.3	0.484	0.491
COL18A1	SEC23IP	9606.ENSP00000347665	9606.ENSP00000358071	0	0	0	0	0	0	0	0.579	0.579
COL18A1	ITGB3	9606.ENSP00000347665	9606.ENSP00000452786	0	0	0	0	0.092	0.234	0.6	0.353	0.796
[truncated: 3,945 more rows]

[truncated: 10 more sheets: Table S9B, Table S10, Table S11, Table S12, Table S13, Table S14, Table S15, Table S16, Table S17, Table S18]
